# Supplementary material for: EatA mediated degradation of intestinal mucus is species-specific and driven by MUC2 structural features
Source: Nat Commun. 2025 Dec 31;17:158. doi: 10.1038/s41467-025-68037-0 (PMC12775068; doi:10.1038/s41467-025-68037-0)
Supplement: Supplementary file 10 — Supplementary data 1 [file 41467_2025_68037_MOESM10_ESM.xlsx]

## Sheet: S1
Supplementary data	Figure	Mass spectrometry instrument	Software	Protein database	Description
S1	2D	Q Exactive HF-X	MASCOT v2.10.21	MucinDB v2	Peptide and glycopeptide identifications on the GalNAc-T modified PTS3 peptide
Peptide	Prev AA	Next AA	Start	End	Peptide Length	Charges	Probability	Spectral Count	Intensity	Match Type	Assigned Modifications	Observed Modifications	Protein	Protein ID	Entry Name	Gene	Protein Description	Mapped Genes	Mapped Proteins
GGNGLAPGEDRFKP	R	V	55	68	14	3	0.8545	1	0	MS/MS			sp|Q86SF2|GALT7_HUMAN	Q86SF2	GALT7_HUMAN	GALNT7	N-acetylgalactosaminyltransferase 7		tr|E9PBY3|E9PBY3_HUMAN, tr|H0YAH3|H0YAH3_HUMAN
LAPGEDRFKP	G	V	59	68	10	3	0.8106	1	1.4422e+06	MS/MS			sp|Q86SF2|GALT7_HUMAN	Q86SF2	GALT7_HUMAN	GALNT7	N-acetylgalactosaminyltransferase 7		tr|E9PBY3|E9PBY3_HUMAN, tr|H0YAH3|H0YAH3_HUMAN
GVEVDLESIR	E	R	77	86	10	2	0.8784	1	0	MS/MS			sp|Q86SF2|GALT7_HUMAN	Q86SF2	GALT7_HUMAN	GALNT7	N-acetylgalactosaminyltransferase 7		tr|E9PBY3|E9PBY3_HUMAN, tr|H0YAH3|H0YAH3_HUMAN
MQIGAPVRQN	K	I	80	89	10	2	0.838	1	303765	MS/MS			sp|Q14435|GALT3_HUMAN	Q14435	GALT3_HUMAN	GALNT3	Polypeptide N-acetylgalactosaminyltransferase 3		tr|C9J2C3|C9J2C3_HUMAN, tr|C9J388|C9J388_HUMAN
PCPTPTSSK	C	F	171	179	9	2	0.7927	1	0	MS/MS			tr|A0A075B7A6|A0A075B7A6_HUMAN	A0A075B7A6	A0A075B7A6_HUMAN	KLK2	Kallikrein related peptidase 2 (Fragment)
TFPGGSGTVFAR	Y	N	368	379	12	2	0.8808	2	5.98063e+06	MS/MS			sp|Q10471|GALT2_HUMAN	Q10471	GALT2_HUMAN	GALNT2	Polypeptide N-acetylgalactosaminyltransferase 2
YAAVPSARNVPY	Y	G	397	408	12	2	0.8592	1	416358	MS/MS			sp|Q10471|GALT2_HUMAN	Q10471	GALT2_HUMAN	GALNT2	Polypeptide N-acetylgalactosaminyltransferase 2
AAVPSARNVPY	Y	G	398	408	11	2	0.8808	1	1.28482e+06	MS/MS			sp|Q10471|GALT2_HUMAN	Q10471	GALT2_HUMAN	GALNT2	Polypeptide N-acetylgalactosaminyltransferase 2
AVPSARNVPY	A	G	399	408	10	2	0.8803	1	5606908	MS/MS			sp|Q10471|GALT2_HUMAN	Q10471	GALT2_HUMAN	GALNT2	Polypeptide N-acetylgalactosaminyltransferase 2
AVPSARNVPYGN	A	I	399	410	12	2	0.8428	1	842551	MS/MS			sp|Q10471|GALT2_HUMAN	Q10471	GALT2_HUMAN	GALNT2	Polypeptide N-acetylgalactosaminyltransferase 2
AVPSARNVPYGNIQ	A	S	399	412	14	2	0.8757	1	4649840	MS/MS			sp|Q10471|GALT2_HUMAN	Q10471	GALT2_HUMAN	GALNT2	Polypeptide N-acetylgalactosaminyltransferase 2
PSTPSPTPTPSK	C	S	4328	4339	12	2	0.8221	3	1520000000	MS/MS	2S(203.0793),3T(203.0793),5S(203.0793)		sp|Q02817|MUC2_HUMAN	Q02817	MUC2_HUMAN	MUC2	Mucin-2		tr|A0A0G2JR65|A0A0G2JR65_HUMAN, tr|A0A6Q8PFN2|A0A6Q8PFN2_HUMAN
PSTPSPTPTPSKS	C	T	4328	4340	13	2	0.8235	3	1420000000	MS/MS	2S(203.0793),3T(203.0793),5S(203.0793)		sp|Q02817|MUC2_HUMAN	Q02817	MUC2_HUMAN	MUC2	Mucin-2		tr|A0A0G2JR65|A0A0G2JR65_HUMAN, tr|A0A6Q8PFN2|A0A6Q8PFN2_HUMAN
STPSPTPTPSK	P	S	4329	4339	11	2	0.8085	1	191000000	MS/MS	1S(203.0793),2T(203.0793),4S(203.0793)		sp|Q02817|MUC2_HUMAN	Q02817	MUC2_HUMAN	MUC2	Mucin-2		tr|A0A0G2JR65|A0A0G2JR65_HUMAN, tr|A0A6Q8PFN2|A0A6Q8PFN2_HUMAN
PTPTPSK	S	S	4333	4339	7	2	0.8621	1	15200000	MS/MS	2T(203.0793)		sp|Q02817|MUC2_HUMAN	Q02817	MUC2_HUMAN	MUC2	Mucin-2		tr|A0A0G2JR65|A0A0G2JR65_HUMAN, tr|A0A6Q8PFN2|A0A6Q8PFN2_HUMAN
TPTPSKPS	S	S	4341	4348	8	2	0.8594	2	83300000	MS/MS			sp|Q02817|MUC2_HUMAN	Q02817	MUC2_HUMAN	MUC2	Mucin-2		tr|A0A0G2JR65|A0A0G2JR65_HUMAN, tr|A0A6Q8PFN2|A0A6Q8PFN2_HUMAN
TPTPSKPSS	S	T	4341	4349	9	2	0.8087	1	55800000	MS/MS	1T(203.0793)		sp|Q02817|MUC2_HUMAN	Q02817	MUC2_HUMAN	MUC2	Mucin-2		tr|A0A0G2JR65|A0A0G2JR65_HUMAN, tr|A0A6Q8PFN2|A0A6Q8PFN2_HUMAN
SSTPSKPTPGTKPP	P	E	4348	4361	14	3	0.8385	1	59400000	MS/MS	1S(203.0793)		sp|Q02817|MUC2_HUMAN	Q02817	MUC2_HUMAN	MUC2	Mucin-2		tr|A0A0G2JR65|A0A0G2JR65_HUMAN, tr|A0A6Q8PFN2|A0A6Q8PFN2_HUMAN
STPSKPTPG	S	T	4349	4357	9	2	0.8365	1	43400000	MS/MS			sp|Q02817|MUC2_HUMAN	Q02817	MUC2_HUMAN	MUC2	Mucin-2		tr|A0A0G2JR65|A0A0G2JR65_HUMAN, tr|A0A6Q8PFN2|A0A6Q8PFN2_HUMAN
STPSKPTPGTKPP	S	E	4349	4361	13	2,3	0.8785	7	3390000000	MS/MS	1S(203.0793),4S(203.0793)		sp|Q02817|MUC2_HUMAN	Q02817	MUC2_HUMAN	MUC2	Mucin-2		tr|A0A0G2JR65|A0A0G2JR65_HUMAN, tr|A0A6Q8PFN2|A0A6Q8PFN2_HUMAN
TPSKPTPG	S	T	4350	4357	8	2	0.8484	2	202000000	MS/MS	1T(203.0793)		sp|Q02817|MUC2_HUMAN	Q02817	MUC2_HUMAN	MUC2	Mucin-2		tr|A0A0G2JR65|A0A0G2JR65_HUMAN, tr|A0A6Q8PFN2|A0A6Q8PFN2_HUMAN
TPSKPTPGTKPP	S	E	4350	4361	12	2,3	0.8791	4	1180000000	MS/MS			sp|Q02817|MUC2_HUMAN	Q02817	MUC2_HUMAN	MUC2	Mucin-2		tr|A0A0G2JR65|A0A0G2JR65_HUMAN, tr|A0A6Q8PFN2|A0A6Q8PFN2_HUMAN
PSKPTPGTKPP	T	E	4351	4361	11	3	0.8466	1	40800000	MS/MS			sp|Q02817|MUC2_HUMAN	Q02817	MUC2_HUMAN	MUC2	Mucin-2		tr|A0A0G2JR65|A0A0G2JR65_HUMAN, tr|A0A6Q8PFN2|A0A6Q8PFN2_HUMAN
SKPTPGTKPP	P	E	4352	4361	10	2	0.8667	3	364000000	MS/MS			sp|Q02817|MUC2_HUMAN	Q02817	MUC2_HUMAN	MUC2	Mucin-2		tr|A0A0G2JR65|A0A0G2JR65_HUMAN, tr|A0A6Q8PFN2|A0A6Q8PFN2_HUMAN
