# Supplementary material for: EatA mediated degradation of intestinal mucus is species-specific and driven by MUC2 structural features
Source: Nat Commun. 2025 Dec 31;17:158. doi: 10.1038/s41467-025-68037-0 (PMC12775068; doi:10.1038/s41467-025-68037-0)
Supplement: Supplementary file 11 — Supplementary data 2 [file 41467_2025_68037_MOESM11_ESM.xlsx]

## Sheet: S2
Supplementary data	Figure	Mass spectrometry instrument	Software	Protein database	Description
S2	2F	Q Exactive HF-X	Byonic v2.2.04	MucinDB v2	Peptide and glycopeptide identifications on the MUC2C protein
Query #:z	Protein Rank	Peptide < ProteinMetrics Confidential >	Glycans NHFAGNa	Modification Type(s)	Observed m/z	z	Observed (M+H)	Calc. mass (M+H)	Off-by-x error	Mass error (ppm)	Starting position	Cleavage	Score	Delta	Delta Mod	|Log Prob|	# of unique peptides	Protein Name	Protein DB number	Comment	Scan #	Scan Time
03828:2	1	K.RPAVTVPGGGK.T			519.807	2	1038.61	1038.61	0	0.3	793	NRagged	752.35	598	598	7.6	140	>pSMG_C_protein_MJ080907	40	180313_QEx_LA_MS628_Cterm_OpeRATOR.4837.4837.2	controllerType=0 controllerNumber=1 scan=4837	15.8012
04702:2	1	R.HETQEVLIK.T			548.804	2	1096.6	1096.6	0	0.3	666	NRagged	747.43	625.42	625.42	6.12	140	>pSMG_C_protein_MJ080907	40	180313_QEx_LA_MS628_Cterm_OpeRATOR.5537.5537.2	controllerType=0 controllerNumber=1 scan=5537	17.5753
03919:2	1	K.RPAVTVPGGGK.T			519.806	2	1038.61	1038.61	0	0.1	793	NRagged	705.16	548.93	548.93	6.71	140	>pSMG_C_protein_MJ080907	40	180313_QEx_LA_MS628_Cterm_OpeRATOR.4912.4912.2	controllerType=0 controllerNumber=1 scan=4912	15.9836
03814:3	1	K.RPAVT[+365.132]VPGGGK.T	HexNAc(1)Hex(1)	T[+365]	468.584	3	1403.74	1403.74	0	-0.4	793	NRagged	650.93	495.19	495.19	5.43	140	>pSMG_C_protein_MJ080907	40	180313_QEx_LA_MS628_Cterm_OpeRATOR.4826.4826.3	controllerType=0 controllerNumber=1 scan=4826	15.7748
08878:2	1	V.TAAGIT[+730.264]LGMDELYK.S	HexNAc(2)Hex(2)	T[+730]	1107.01	2	2213.02	2213.02	0	1.3	281	Specific	631.01	486.42	42.33	5.12	140	>pSMG_C_protein_MJ080907	40	180313_QEx_LA_MS628_Cterm_OpeRATOR.9286.9286.2	controllerType=0 controllerNumber=1 scan=9286	27.8285
08061:2	1	I.T[+365.132]LGMDELYK.S	HexNAc(1)Hex(1)	T[+365]	717.831	2	1434.66	1434.66	0	-0.4	286	Specific	627.75	441.29	441.29	4.44	140	>pSMG_C_protein_MJ080907	40	180313_QEx_LA_MS628_Cterm_OpeRATOR.8395.8395.2	controllerType=0 controllerNumber=1 scan=8395	25.1347
07155:2	1	R.AEVKFEGDTLVNR.I			739.386	2	1477.76	1477.76	0	-0.1	166	Non	617.18	553.46	553.46	4.27	140	>pSMG_C_protein_MJ080907	40	180313_QEx_LA_MS628_Cterm_OpeRATOR.7585.7585.2	controllerType=0 controllerNumber=1 scan=7585	22.9478
01728:2	1	A.TGAT[+365.132]MVSK.G	HexNAc(1)Hex(1)	T[+365]	580.274	2	1159.54	1159.54	0	-0.1	52	CRagged	609.74	277.24	0	3.01	140	>pSMG_C_protein_MJ080907	40	180313_QEx_LA_MS628_Cterm_OpeRATOR.3196.3196.2	controllerType=0 controllerNumber=1 scan=3196	11.5941
04800:2	1	R.HETQEVLIK.T			548.803	2	1096.6	1096.6	0	-1	666	NRagged	593.03	450.57	450.57	3.22	140	>pSMG_C_protein_MJ080907	40	180313_QEx_LA_MS628_Cterm_OpeRATOR.5609.5609.2	controllerType=0 controllerNumber=1 scan=5609	17.7621
09752:2	1	N.T[+365.132]PIGDGPVLLPDNHYL.S	HexNAc(1)Hex(1)	T[+365]	1043.52	2	2086.02	2086.02	0	0.1	242	Specific	589.75	573.71	573.71	4.49	140	>pSMG_C_protein_MJ080907	40	180313_QEx_LA_MS628_Cterm_OpeRATOR.10280.10280.2	controllerType=0 controllerNumber=1 scan=10280	30.9719
07748:2	1	V.TAAGIT[+730.264]LGM[+15.995]DELYK.S	HexNAc(2)Hex(2)	M[+16], T[+730]	1115.01	2	2229.01	2229.01	0	-1.2	281	Specific	588.13	499.96	45.01	4.22	140	>pSMG_C_protein_MJ080907	40	180313_QEx_LA_MS628_Cterm_OpeRATOR.8121.8121.2	controllerType=0 controllerNumber=1 scan=8121	24.4119
07447:2	1	R.TIFFKDDGNYK.T			674.332	2	1347.66	1347.66	0	-0.4	153	Specific	585.62	585.62	585.62	3.71	140	>pSMG_C_protein_MJ080907	40	180313_QEx_LA_MS628_Cterm_OpeRATOR.7836.7836.2	controllerType=0 controllerNumber=1 scan=7836	23.6306
07190:3	1	R.AEVKFEGDTLVNR.I			493.259	3	1477.76	1477.76	0	-1.3	166	Non	585.2	502.94	502.94	2.99	140	>pSMG_C_protein_MJ080907	40	180313_QEx_LA_MS628_Cterm_OpeRATOR.7615.7615.3	controllerType=0 controllerNumber=1 scan=7615	23.0246
05002:2	1	R.TT[+730.264]GLRPYP.S	HexNAc(2)Hex(2)	T[+730]	817.881	2	1634.76	1634.75	0	1.4	445	Specific	581.98	394.21	5.45	3.22	140	>pSMG_C_protein_MJ080907	40	180313_QEx_LA_MS628_Cterm_OpeRATOR.5765.5765.2	controllerType=0 controllerNumber=1 scan=5765	18.1426
03794:2	1	K.RPAVT[+365.132]VPGGGK.T	HexNAc(1)Hex(1)	T[+365]	702.372	2	1403.74	1403.74	0	-0.2	793	NRagged	579.64	374.21	374.21	3.71	140	>pSMG_C_protein_MJ080907	40	180313_QEx_LA_MS628_Cterm_OpeRATOR.4813.4813.2	controllerType=0 controllerNumber=1 scan=4813	15.743
01606:2	1	A.TGAT[+365.132]MVSK.G	HexNAc(1)Hex(1)	T[+365]	580.274	2	1159.54	1159.54	0	-0.1	52	CRagged	577.37	255.93	0	1.98	140	>pSMG_C_protein_MJ080907	40	180313_QEx_LA_MS628_Cterm_OpeRATOR.3109.3109.2	controllerType=0 controllerNumber=1 scan=3109	11.3835
04916:2	1	R.TT[+730.264]GLRPYP.S	HexNAc(2)Hex(2)	T[+730]	817.881	2	1634.75	1634.75	0	0.8	445	Specific	575.2	397.62	3.84	3.22	140	>pSMG_C_protein_MJ080907	40	180313_QEx_LA_MS628_Cterm_OpeRATOR.5694.5694.2	controllerType=0 controllerNumber=1 scan=5694	17.9691
07517:2	1	R.TIFFKDDGNYK.T			674.332	2	1347.66	1347.66	0	-0.5	153	Specific	559.13	559.13	559.13	3.22	140	>pSMG_C_protein_MJ080907	40	180313_QEx_LA_MS628_Cterm_OpeRATOR.7899.7899.2	controllerType=0 controllerNumber=1 scan=7899	23.8026
06075:2	1	K.SAMPEGYVQER.T			633.793	2	1266.58	1266.58	0	0	142	Specific	552.94	552.94	552.94	3.13	140	>pSMG_C_protein_MJ080907	40	180313_QEx_LA_MS628_Cterm_OpeRATOR.6648.6648.2	controllerType=0 controllerNumber=1 scan=6648	20.4436
04243:2	1	S.TPS[+365.132]IIR.T	HexNAc(1)Hex(1)	S[+365]	526.28	2	1051.55	1051.55	0	1.5	439	Specific	549.48	224.47	46.82	1.4	140	>pSMG_C_protein_MJ080907	40	180313_QEx_LA_MS628_Cterm_OpeRATOR.5175.5175.2	controllerType=0 controllerNumber=1 scan=5175	16.6368
03717:3	1	K.RPAVT[+365.132]VPGGGK.T	HexNAc(1)Hex(1)	T[+365]	468.584	3	1403.74	1403.74	0	-0.3	793	NRagged	547.31	467.03	467.03	2.94	140	>pSMG_C_protein_MJ080907	40	180313_QEx_LA_MS628_Cterm_OpeRATOR.4751.4751.3	controllerType=0 controllerNumber=1 scan=4751	15.589
04722:2	1	K.SAM[+15.995]PEGYVQER.T		M[+16]	641.79	2	1282.57	1282.57	0	0.2	142	Specific	540.2	540.2	232.93	3.13	140	>pSMG_C_protein_MJ080907	40	180313_QEx_LA_MS628_Cterm_OpeRATOR.5552.5552.2	controllerType=0 controllerNumber=1 scan=5552	17.6134
03635:2	1	S.TPS[+730.264]IIR.T	HexNAc(2)Hex(2)	S[+730]	708.846	2	1416.68	1416.68	0	0	439	Specific	536.9	210.82	18.22	1.4	140	>pSMG_C_protein_MJ080907	40	180313_QEx_LA_MS628_Cterm_OpeRATOR.4697.4697.2	controllerType=0 controllerNumber=1 scan=4697	15.4586
06152:2	1	K.SAMPEGYVQER.T			633.793	2	1266.58	1266.58	0	-0.3	142	Specific	536.49	536.49	536.49	2.89	140	>pSMG_C_protein_MJ080907	40	180313_QEx_LA_MS628_Cterm_OpeRATOR.6711.6711.2	controllerType=0 controllerNumber=1 scan=6711	20.623
07769:3	1	K.GIDFKEDGNILGHK.L			514.935	3	1542.79	1542.79	0	-0.2	183	Non	532.72	397.85	397.85	3.48	140	>pSMG_C_protein_MJ080907	40	180313_QEx_LA_MS628_Cterm_OpeRATOR.8140.8140.3	controllerType=0 controllerNumber=1 scan=8140	24.4606
04525:2	1	S.TPS[+365.132]IIR.T	HexNAc(1)Hex(1)	S[+365]	526.279	2	1051.55	1051.55	0	0.1	439	Specific	532.04	260.61	42.01	1.4	140	>pSMG_C_protein_MJ080907	40	180313_QEx_LA_MS628_Cterm_OpeRATOR.5396.5396.2	controllerType=0 controllerNumber=1 scan=5396	17.1896
06013:2	1	K.SAMPEGYVQER.T			633.793	2	1266.58	1266.58	0	0.4	142	Specific	531.23	531.23	531.23	2.78	140	>pSMG_C_protein_MJ080907	40	180313_QEx_LA_MS628_Cterm_OpeRATOR.6586.6586.2	controllerType=0 controllerNumber=1 scan=6586	20.2613
04818:2	1	R.TT[+730.264]GLRPYP.S	HexNAc(2)Hex(2)	T[+730]	817.88	2	1634.75	1634.75	0	0.3	445	Specific	529.07	349.55	0	1.41	140	>pSMG_C_protein_MJ080907	40	180313_QEx_LA_MS628_Cterm_OpeRATOR.5621.5621.2	controllerType=0 controllerNumber=1 scan=5621	17.79
01957:2	1	S.SELTSEQK.L			461.229	2	921.452	921.452	0	-0.9	34	CRagged	528.86	349.05	349.05	1.4	140	>pSMG_C_protein_MJ080907	40	180313_QEx_LA_MS628_Cterm_OpeRATOR.3422.3422.2	controllerType=0 controllerNumber=1 scan=3422	12.2519
00377:2	1	S.TPS[+365.132]KP.T	HexNAc(1)Hex(1)	S[+365]	447.719	2	894.43	894.43	0	-0.4	522	Specific	527.55	104.88	45.84	1.4	140	>pSMG_C_protein_MJ080907	40	180313_QEx_LA_MS628_Cterm_OpeRATOR.2106.2106.2	controllerType=0 controllerNumber=1 scan=2106	8.8751
04819:2	1	K.SAM[+15.995]PEGYVQER.T		M[+16]	641.791	2	1282.57	1282.57	0	0.5	142	Specific	524.63	524.63	238.13	2.78	140	>pSMG_C_protein_MJ080907	40	180313_QEx_LA_MS628_Cterm_OpeRATOR.5622.5622.2	controllerType=0 controllerNumber=1 scan=5622	17.7913
04440:2	1	S.TPS[+365.132]IIR.T	HexNAc(1)Hex(1)	S[+365]	526.279	2	1051.55	1051.55	0	0.1	439	Specific	524.06	264.76	46.06	1.4	140	>pSMG_C_protein_MJ080907	40	180313_QEx_LA_MS628_Cterm_OpeRATOR.5328.5328.2	controllerType=0 controllerNumber=1 scan=5328	17.0139
00553:2	1	S.TPS[+568.212]KP.T	HexNAc(2)Hex(1)	S[+568]	549.259	2	1097.51	1097.51	0	0.5	522	Specific	523.96	125.08	63.98	1.4	140	>pSMG_C_protein_MJ080907	40	180313_QEx_LA_MS628_Cterm_OpeRATOR.2244.2244.2	controllerType=0 controllerNumber=1 scan=2244	9.2112
00217:2	1	G.DAAQPARR.A			442.739	2	884.47	884.47	0	0.4	21	Non	522.71	522.71	522.71	2.18	140	>pSMG_C_protein_MJ080907	40	180313_QEx_LA_MS628_Cterm_OpeRATOR.1972.1972.2	controllerType=0 controllerNumber=1 scan=1972	8.5489
04171:2	1	S.TPS[+365.132]IIR.T	HexNAc(1)Hex(1)	S[+365]	526.28	2	1051.55	1051.55	0	0.5	439	Specific	522	244.99	47.12	1.4	140	>pSMG_C_protein_MJ080907	40	180313_QEx_LA_MS628_Cterm_OpeRATOR.5107.5107.2	controllerType=0 controllerNumber=1 scan=5107	16.457
04011:2	1	K.EDGNILGHK.L			491.751	2	982.495	982.495	0	0.3	188	Non	515.67	256.64	256.64	1.52	140	>pSMG_C_protein_MJ080907	40	180313_QEx_LA_MS628_Cterm_OpeRATOR.4986.4986.2	controllerType=0 controllerNumber=1 scan=4986	16.1635
05089:2	1	R.TT[+730.264]GLRPYP.S	HexNAc(2)Hex(2)	T[+730]	817.88	2	1634.75	1634.75	0	0	445	Specific	515.67	354.22	5.41	1.54	140	>pSMG_C_protein_MJ080907	40	180313_QEx_LA_MS628_Cterm_OpeRATOR.5838.5838.2	controllerType=0 controllerNumber=1 scan=5838	18.3301
09291:2	1	N.TPIGDGPVLLPDNHYLS[+365.132].T	HexNAc(1)Hex(1)	S[+365]	1087.03	2	2173.05	2173.05	0	-0.4	242	Specific	512.99	495.55	45.46	3.02	140	>pSMG_C_protein_MJ080907	40	180313_QEx_LA_MS628_Cterm_OpeRATOR.9772.9772.2	controllerType=0 controllerNumber=1 scan=9772	29.3738
02048:2	1	S.SELTSEQK.L			461.23	2	921.452	921.452	0	-0.4	34	CRagged	512.54	324.91	324.91	1.4	140	>pSMG_C_protein_MJ080907	40	180313_QEx_LA_MS628_Cterm_OpeRATOR.3498.3498.2	controllerType=0 controllerNumber=1 scan=3498	12.4453
04358:2	1	S.TPS[+365.132]IIR.T	HexNAc(1)Hex(1)	S[+365]	526.279	2	1051.55	1051.55	0	-0.3	439	Specific	512.16	236.71	46.72	1.4	140	>pSMG_C_protein_MJ080907	40	180313_QEx_LA_MS628_Cterm_OpeRATOR.5258.5258.2	controllerType=0 controllerNumber=1 scan=5258	16.8372
03728:2	1	K.RPAVTVPGGGK.T			519.807	2	1038.61	1038.61	0	0.4	793	NRagged	503.97	417.29	417.29	2.75	140	>pSMG_C_protein_MJ080907	40	180313_QEx_LA_MS628_Cterm_OpeRATOR.4759.4759.2	controllerType=0 controllerNumber=1 scan=4759	15.6089
06177:2	1	R.TTGLRPYP.S			452.748	2	904.488	904.489	0	-0.6	445	Specific	502.65	383.85	383.85	2.47	140	>pSMG_C_protein_MJ080907	40	180313_QEx_LA_MS628_Cterm_OpeRATOR.6733.6733.2	controllerType=0 controllerNumber=1 scan=6733	20.6819
06778:2	1	H.TST[+1095.397]APIAEL.T	HexNAc(3)Hex(3)	T[+1095]	999.444	2	1997.88	1997.88	0	0.8	324	Specific	501.17	501.17	1.2	2.24	140	>pSMG_C_protein_MJ080907	40	180313_QEx_LA_MS628_Cterm_OpeRATOR.7245.7245.2	controllerType=0 controllerNumber=1 scan=7245	22.0041
01541:2	1	S.TPS[+1095.397]PTP.T	HexNAc(3)Hex(3)	S[+1095]	847.854	2	1694.7	1694.7	0	-0.1	502	Specific	499.86	24.48	6.55	1.38	140	>pSMG_C_protein_MJ080907	40	180313_QEx_LA_MS628_Cterm_OpeRATOR.3061.3061.2	controllerType=0 controllerNumber=1 scan=3061	11.271
07461:3	1	R.TIFFKDDGNYK.T			449.891	3	1347.66	1347.66	0	-0.4	153	Specific	497.74	497.74	497.74	2.57	140	>pSMG_C_protein_MJ080907	40	180313_QEx_LA_MS628_Cterm_OpeRATOR.7847.7847.3	controllerType=0 controllerNumber=1 scan=7847	23.6624
00458:2	1	S.TPS[+568.212]KP.T	HexNAc(2)Hex(1)	S[+568]	549.258	2	1097.51	1097.51	0	-0.4	522	Specific	494.83	112.13	55.27	1.4	140	>pSMG_C_protein_MJ080907	40	180313_QEx_LA_MS628_Cterm_OpeRATOR.2173.2173.2	controllerType=0 controllerNumber=1 scan=2173	9.0379
04078:2	1	S.TPS[+365.132]IIR.T	HexNAc(1)Hex(1)	S[+365]	526.28	2	1051.55	1051.55	0	1	439	Specific	492.9	238.32	42.59	1.4	140	>pSMG_C_protein_MJ080907	40	180313_QEx_LA_MS628_Cterm_OpeRATOR.5035.5035.2	controllerType=0 controllerNumber=1 scan=5035	16.2832
06241:2	1	K.SAMPEGYVQER.T			633.793	2	1266.58	1266.58	0	0.2	142	Specific	491.4	491.4	491.4	2.66	140	>pSMG_C_protein_MJ080907	40	180313_QEx_LA_MS628_Cterm_OpeRATOR.6786.6786.2	controllerType=0 controllerNumber=1 scan=6786	20.8158
03890:2	1	K.RPAVT[+365.132]VPGGGK.T	HexNAc(1)Hex(1)	T[+365]	702.372	2	1403.74	1403.74	0	-0.1	793	NRagged	490.23	307.96	307.96	1.82	140	>pSMG_C_protein_MJ080907	40	180313_QEx_LA_MS628_Cterm_OpeRATOR.4887.4887.2	controllerType=0 controllerNumber=1 scan=4887	15.9224
04604:2	1	S.TPS[+365.132]IIR.T	HexNAc(1)Hex(1)	S[+365]	526.279	2	1051.55	1051.55	0	-0.2	439	Specific	489.48	246.58	40.81	1.4	140	>pSMG_C_protein_MJ080907	40	180313_QEx_LA_MS628_Cterm_OpeRATOR.5460.5460.2	controllerType=0 controllerNumber=1 scan=5460	17.367
06420:2	1	K.FEGDTLVNR.I			525.765	2	1050.52	1050.52	0	0.4	170	Non	488.65	331.98	331.98	1.4	140	>pSMG_C_protein_MJ080907	40	180313_QEx_LA_MS628_Cterm_OpeRATOR.6939.6939.2	controllerType=0 controllerNumber=1 scan=6939	21.2273
05968:2	1	I.T[+365.132]LGM[+15.995]DELYK.S	HexNAc(1)Hex(1)	M[+16], T[+365]	725.828	2	1450.65	1450.65	0	-0.6	286	Specific	487.25	323.36	323.36	1.51	140	>pSMG_C_protein_MJ080907	40	180313_QEx_LA_MS628_Cterm_OpeRATOR.6549.6549.2	controllerType=0 controllerNumber=1 scan=6549	20.1699
00494:2	1	S.TPS[+730.264]KP.T	HexNAc(2)Hex(2)	S[+730]	630.285	2	1259.56	1259.56	0	-0.2	522	Specific	483.85	90.81	16.05	1.4	140	>pSMG_C_protein_MJ080907	40	180313_QEx_LA_MS628_Cterm_OpeRATOR.2198.2198.2	controllerType=0 controllerNumber=1 scan=2198	9.0981
07535:3	1	R.TIFFKDDGNYK.T			449.891	3	1347.66	1347.66	0	-0.6	153	Specific	481.97	481.97	481.97	2.57	140	>pSMG_C_protein_MJ080907	40	180313_QEx_LA_MS628_Cterm_OpeRATOR.7914.7914.3	controllerType=0 controllerNumber=1 scan=7914	23.8419
03827:2	1	S.TPS[+568.212]IIR.T	HexNAc(2)Hex(1)	S[+568]	627.819	2	1254.63	1254.63	0	-0.6	439	Specific	481.79	218.22	19.6	1.4	140	>pSMG_C_protein_MJ080907	40	180313_QEx_LA_MS628_Cterm_OpeRATOR.4836.4836.2	controllerType=0 controllerNumber=1 scan=4836	15.7992
00504:2	1	S.TPS[+365.132]KP.T	HexNAc(1)Hex(1)	S[+365]	447.719	2	894.43	894.43	0	-0.6	522	Specific	477.64	118.82	45.6	1.4	140	>pSMG_C_protein_MJ080907	40	180313_QEx_LA_MS628_Cterm_OpeRATOR.2204.2204.2	controllerType=0 controllerNumber=1 scan=2204	9.1116
05612:2	1	L.ST[+730.264]LPPAIEM[+15.995].T	HexNAc(2)Hex(2)	M[+16], T[+730]	852.879	2	1704.75	1704.75	0	-0.2	362	Specific	475.56	317.44	0	1.47	140	>pSMG_C_protein_MJ080907	40	180313_QEx_LA_MS628_Cterm_OpeRATOR.6258.6258.2	controllerType=0 controllerNumber=1 scan=6258	19.4159
01094:2	1	S.TPT[+730.264]P.S	HexNAc(2)Hex(2)	T[+730]	573.245	2	1145.48	1145.48	0	0.3	513	Specific	474.71	474.71	474.71	1.73	140	>pSMG_C_protein_MJ080907	40	180313_QEx_LA_MS628_Cterm_OpeRATOR.2711.2711.2	controllerType=0 controllerNumber=1 scan=2711	10.4121
07981:2	1	L.S[+730.264]TLPPAIEM.T	HexNAc(2)Hex(2)	S[+730]	844.882	2	1688.76	1688.76	0	0.1	362	Specific	472.9	319.92	0	1.47	140	>pSMG_C_protein_MJ080907	40	180313_QEx_LA_MS628_Cterm_OpeRATOR.8330.8330.2	controllerType=0 controllerNumber=1 scan=8330	24.9738
01897:2	1	S.T[+933.344]PSPTP.T	HexNAc(3)Hex(2)	T[+933]	766.827	2	1532.65	1532.65	0	-0.5	502	Specific	472.62	472.62	0.3	2	140	>pSMG_C_protein_MJ080907	40	180313_QEx_LA_MS628_Cterm_OpeRATOR.3347.3347.2	controllerType=0 controllerNumber=1 scan=3347	12.0184
01390:2	1	S.TPT[+730.264]P.S	HexNAc(2)Hex(2)	T[+730]	573.245	2	1145.48	1145.48	0	0.6	513	Specific	470.51	470.51	470.51	1.73	140	>pSMG_C_protein_MJ080907	40	180313_QEx_LA_MS628_Cterm_OpeRATOR.2945.2945.2	controllerType=0 controllerNumber=1 scan=2945	10.9921
00637:2	1	S.TPS[+568.212]KP.T	HexNAc(2)Hex(1)	S[+568]	549.258	2	1097.51	1097.51	0	0	522	Specific	470.23	96.98	48.52	1.4	140	>pSMG_C_protein_MJ080907	40	180313_QEx_LA_MS628_Cterm_OpeRATOR.2317.2317.2	controllerType=0 controllerNumber=1 scan=2317	9.3984
01188:2	1	S.TPT[+730.264]P.S	HexNAc(2)Hex(2)	T[+730]	573.246	2	1145.48	1145.48	0	0.7	513	Specific	469.86	37.56	37.56	1.39	140	>pSMG_C_protein_MJ080907	40	180313_QEx_LA_MS628_Cterm_OpeRATOR.2783.2783.2	controllerType=0 controllerNumber=1 scan=2783	10.5919
06598:3	1	R.T[+365.132]IFFKDDGNYK.T	HexNAc(1)Hex(1)	T[+365]	571.602	3	1712.79	1712.79	0	0.1	153	Specific	467.89	355.64	355.64	1.45	140	>pSMG_C_protein_MJ080907	40	180313_QEx_LA_MS628_Cterm_OpeRATOR.7088.7088.3	controllerType=0 controllerNumber=1 scan=7088	21.6059
00233:2	1	A.TGAT[+365.132]M[+15.995]VSK.G	HexNAc(1)Hex(1)	M[+16], T[+365]	588.271	2	1175.54	1175.53	0	0.3	52	CRagged	467.22	228.09	0	1.4	140	>pSMG_C_protein_MJ080907	40	180313_QEx_LA_MS628_Cterm_OpeRATOR.1989.1989.2	controllerType=0 controllerNumber=1 scan=1989	8.5941
00283:2	1	S.TPS[+365.132]KP.T	HexNAc(1)Hex(1)	S[+365]	447.718	2	894.429	894.43	0	-0.8	522	Specific	467	122.17	44.98	1.4	140	>pSMG_C_protein_MJ080907	40	180313_QEx_LA_MS628_Cterm_OpeRATOR.2028.2028.2	controllerType=0 controllerNumber=1 scan=2028	8.6893
05535:2	1	K.QHDFFK.S			411.2	2	821.393	821.394	0	-0.9	136	NRagged	465.62	250.3	250.3	1.4	140	>pSMG_C_protein_MJ080907	40	180313_QEx_LA_MS628_Cterm_OpeRATOR.6196.6196.2	controllerType=0 controllerNumber=1 scan=6196	19.2634
01279:2	1	S.TPT[+730.264]P.S	HexNAc(2)Hex(2)	T[+730]	573.246	2	1145.48	1145.48	0	0.9	513	Specific	464.6	464.6	464.6	1.73	140	>pSMG_C_protein_MJ080907	40	180313_QEx_LA_MS628_Cterm_OpeRATOR.2860.2860.2	controllerType=0 controllerNumber=1 scan=2860	10.785
08074:2	1	L.ST[+730.264]LPPAIEM.T	HexNAc(2)Hex(2)	T[+730]	844.881	2	1688.75	1688.76	0	-0.6	362	Specific	462.14	295.8	0	1.48	140	>pSMG_C_protein_MJ080907	40	180313_QEx_LA_MS628_Cterm_OpeRATOR.8407.8407.2	controllerType=0 controllerNumber=1 scan=8407	25.1646
01930:2	1	S.T[+933.344]PSPTP.T	HexNAc(3)Hex(2)	T[+933]	766.827	2	1532.65	1532.65	0	-0.3	502	Specific	461.62	461.62	0.3	2	140	>pSMG_C_protein_MJ080907	40	180313_QEx_LA_MS628_Cterm_OpeRATOR.3397.3397.2	controllerType=0 controllerNumber=1 scan=3397	12.1894
04141:2	1	S.T[+568.212]PSIIR.T	HexNAc(2)Hex(1)	T[+568]	627.823	2	1254.64	1254.63	0	6.6	439	Specific	461.5	212.27	0.3	1.38	140	>pSMG_C_protein_MJ080907	40	180313_QEx_LA_MS628_Cterm_OpeRATOR.5080.5080.2	controllerType=0 controllerNumber=1 scan=5080	16.3898
06695:2	1	H.TST[+1095.397]APIAEL.T	HexNAc(3)Hex(3)	T[+1095]	999.444	2	1997.88	1997.88	0	0.9	324	Specific	461.44	461.44	1.2	2.18	140	>pSMG_C_protein_MJ080907	40	180313_QEx_LA_MS628_Cterm_OpeRATOR.7173.7173.2	controllerType=0 controllerNumber=1 scan=7173	21.8228
07717:2	1	H.TS[+730.264]TAPIAEL.T	HexNAc(2)Hex(2)	S[+730]	816.878	2	1632.75	1632.75	0	0.3	324	Specific	459.2	286.24	0	1.4	140	>pSMG_C_protein_MJ080907	40	180313_QEx_LA_MS628_Cterm_OpeRATOR.8088.8088.2	controllerType=0 controllerNumber=1 scan=8088	24.3229
07007:2	1	H.T[+933.344]STAPIAEL.T	HexNAc(3)Hex(2)	T[+933]	918.416	2	1835.83	1835.83	0	-0.9	324	Specific	457.49	457.49	0	2.29	140	>pSMG_C_protein_MJ080907	40	180313_QEx_LA_MS628_Cterm_OpeRATOR.7459.7459.2	controllerType=0 controllerNumber=1 scan=7459	22.606
07962:2	1	I.T[+365.132]LGMDELYK.S	HexNAc(1)Hex(1)	T[+365]	717.831	2	1434.65	1434.66	0	-0.5	286	Specific	457.34	301.38	301.38	1.45	140	>pSMG_C_protein_MJ080907	40	180313_QEx_LA_MS628_Cterm_OpeRATOR.8314.8314.2	controllerType=0 controllerNumber=1 scan=8314	24.9344
08157:2	1	L.ST[+730.264]LPPAIEM.T	HexNAc(2)Hex(2)	T[+730]	844.881	2	1688.76	1688.76	0	-0.4	362	Specific	457.05	303.96	0	1.48	140	>pSMG_C_protein_MJ080907	40	180313_QEx_LA_MS628_Cterm_OpeRATOR.8476.8476.2	controllerType=0 controllerNumber=1 scan=8476	25.3428
01502:2	1	S.TPT[+730.264]P.S	HexNAc(2)Hex(2)	T[+730]	573.245	2	1145.48	1145.48	0	-0.1	513	Specific	456.2	456.2	456.2	1.84	140	>pSMG_C_protein_MJ080907	40	180313_QEx_LA_MS628_Cterm_OpeRATOR.3032.3032.2	controllerType=0 controllerNumber=1 scan=3032	11.2004
04917:2	1	K.SAM[+15.995]PEGYVQER.T		M[+16]	641.79	2	1282.57	1282.57	0	0.1	142	Specific	455.16	375.85	217.31	2.71	140	>pSMG_C_protein_MJ080907	40	180313_QEx_LA_MS628_Cterm_OpeRATOR.5695.5695.2	controllerType=0 controllerNumber=1 scan=5695	17.9714
06319:2	1	K.SAMPEGYVQER.T			633.792	2	1266.58	1266.58	0	-0.9	142	Specific	453.87	443.92	443.92	2.29	140	>pSMG_C_protein_MJ080907	40	180313_QEx_LA_MS628_Cterm_OpeRATOR.6854.6854.2	controllerType=0 controllerNumber=1 scan=6854	20.9939
00360:2	1	S.TPS[+568.212]KP.T	HexNAc(2)Hex(1)	S[+568]	549.259	2	1097.51	1097.51	0	1.8	522	Specific	451.5	106.49	40.15	1.39	140	>pSMG_C_protein_MJ080907	40	180313_QEx_LA_MS628_Cterm_OpeRATOR.2092.2092.2	controllerType=0 controllerNumber=1 scan=2092	8.843
00712:2	1	S.TQSALS[+365.132]K.D	HexNAc(1)Hex(1)	S[+365]	550.272	2	1099.54	1099.54	0	0.2	259	CRagged	450.8	222.02	0	1.4	140	>pSMG_C_protein_MJ080907	40	180313_QEx_LA_MS628_Cterm_OpeRATOR.2386.2386.2	controllerType=0 controllerNumber=1 scan=2386	9.5766
01558:2	1	K.STPT[+1095.397]P.S	HexNAc(3)Hex(3)	T[+1095]	799.328	2	1597.65	1597.65	0	1.3	512	Specific	449.07	449.07	1.53	1.89	140	>pSMG_C_protein_MJ080907	40	180313_QEx_LA_MS628_Cterm_OpeRATOR.3075.3075.2	controllerType=0 controllerNumber=1 scan=3075	11.3034
00764:2	1	S.TPS[+730.264]P.T	HexNAc(2)Hex(2)	S[+730]	566.237	2	1131.47	1131.47	0	-0.2	502	Specific	449.03	449.03	35.51	1.84	140	>pSMG_C_protein_MJ080907	40	180313_QEx_LA_MS628_Cterm_OpeRATOR.2437.2437.2	controllerType=0 controllerNumber=1 scan=2437	9.7146
02011:2	1	S.TPS[+933.344]PTP.T	HexNAc(3)Hex(2)	S[+933]	766.828	2	1532.65	1532.65	0	0.5	502	Specific	446.52	446.52	0	1.89	140	>pSMG_C_protein_MJ080907	40	180313_QEx_LA_MS628_Cterm_OpeRATOR.3467.3467.2	controllerType=0 controllerNumber=1 scan=3467	12.3704
00529:2	1	P.T[+1095.397]PSTVQ.T	HexNAc(3)Hex(3)	T[+1095]	864.365	2	1727.72	1727.72	0	0.4	418	Specific	443.67	443.67	0.3	1.41	140	>pSMG_C_protein_MJ080907	40	180313_QEx_LA_MS628_Cterm_OpeRATOR.2225.2225.2	controllerType=0 controllerNumber=1 scan=2225	9.1639
05441:2	1	K.QHDFFK.S			411.2	2	821.394	821.394	0	-0.5	136	NRagged	441.78	231.73	231.73	1.4	140	>pSMG_C_protein_MJ080907	40	180313_QEx_LA_MS628_Cterm_OpeRATOR.6120.6120.2	controllerType=0 controllerNumber=1 scan=6120	19.0748
07579:2	1	R.TIFFKDDGNYK.T			674.334	2	1347.66	1347.66	0	1.7	153	Specific	441.05	441.05	441.05	1.99	140	>pSMG_C_protein_MJ080907	40	180313_QEx_LA_MS628_Cterm_OpeRATOR.7958.7958.2	controllerType=0 controllerNumber=1 scan=7958	23.9751
10489:2	1	R.DHM[+15.995]VLLEFV.T		M[+16]	559.781	2	1118.55	1118.56	0	-0.3	272	NRagged	440.86	440.86	440.86	1.9	140	>pSMG_C_protein_MJ080907	40	180313_QEx_LA_MS628_Cterm_OpeRATOR.11287.11287.2	controllerType=0 controllerNumber=1 scan=11287	34.4052
04075:2	1	R.T[+730.264]TGLRPY.P	HexNAc(2)Hex(2)	T[+730]	769.354	2	1537.7	1537.7	0	0.1	445	CRagged	439.34	160.77	0	1.4	140	>pSMG_C_protein_MJ080907	40	180313_QEx_LA_MS628_Cterm_OpeRATOR.5033.5033.2	controllerType=0 controllerNumber=1 scan=5033	16.2787
00701:2	1	S.TPS[+730.264]P.T	HexNAc(2)Hex(2)	S[+730]	566.237	2	1131.47	1131.47	0	-0.8	502	Specific	439.21	439.21	36.22	1.53	140	>pSMG_C_protein_MJ080907	40	180313_QEx_LA_MS628_Cterm_OpeRATOR.2373.2373.2	controllerType=0 controllerNumber=1 scan=2373	9.5403
01845:2	1	S.T[+933.344]PSPTP.T	HexNAc(3)Hex(2)	T[+933]	766.827	2	1532.65	1532.65	0	-0.7	502	Specific	438.76	438.76	0.3	1.7	140	>pSMG_C_protein_MJ080907	40	180313_QEx_LA_MS628_Cterm_OpeRATOR.3292.3292.2	controllerType=0 controllerNumber=1 scan=3292	11.8463
07639:2	1	H.TST[+730.264]APIAEL.T	HexNAc(2)Hex(2)	T[+730]	816.877	2	1632.75	1632.75	0	0	324	Specific	437.78	277.09	0	1.4	140	>pSMG_C_protein_MJ080907	40	180313_QEx_LA_MS628_Cterm_OpeRATOR.8018.8018.2	controllerType=0 controllerNumber=1 scan=8018	24.1442
01291:2	1	S.TPT[+568.212]P.S	HexNAc(2)Hex(1)	T[+568]	492.219	2	983.43	983.43	0	-0.1	513	Specific	436.78	436.78	39.08	1.53	140	>pSMG_C_protein_MJ080907	40	180313_QEx_LA_MS628_Cterm_OpeRATOR.2873.2873.2	controllerType=0 controllerNumber=1 scan=2873	10.8173
06510:2	1	K.FEGDTLVNR.I			525.764	2	1050.52	1050.52	0	0.2	170	Non	432.08	432.08	432.08	1.4	140	>pSMG_C_protein_MJ080907	40	180313_QEx_LA_MS628_Cterm_OpeRATOR.7013.7013.2	controllerType=0 controllerNumber=1 scan=7013	21.4117
01209:2	1	S.TPT[+568.212]P.S	HexNAc(2)Hex(1)	T[+568]	492.219	2	983.43	983.43	0	-0.1	513	Specific	431.78	431.78	431.78	1.53	140	>pSMG_C_protein_MJ080907	40	180313_QEx_LA_MS628_Cterm_OpeRATOR.2802.2802.2	controllerType=0 controllerNumber=1 scan=2802	10.6407
06717:3	1	H.TST[+1095.397]APIAEL.T	HexNAc(3)Hex(3)	T[+1095]	666.632	3	1997.88	1997.88	0	1	324	Specific	427.68	427.68	1.2	1.4	140	>pSMG_C_protein_MJ080907	40	180313_QEx_LA_MS628_Cterm_OpeRATOR.7195.7195.3	controllerType=0 controllerNumber=1 scan=7195	21.8816
04170:2	1	S.TPS[+203.079]IIR.T	HexNAc(1)	S[+203]	445.252	2	889.496	889.499	0	-3.3	439	Specific	426.02	222.46	45.9	1.38	140	>pSMG_C_protein_MJ080907	40	180313_QEx_LA_MS628_Cterm_OpeRATOR.5105.5105.2	controllerType=0 controllerNumber=1 scan=5105	16.4513
00010:3	1	L.S[+365.132]KDPNEKR.D	HexNAc(1)Hex(1)	S[+365]	446.884	3	1338.64	1338.64	0	-0.6	264	CRagged	425.78	278.16	278.16	1.4	140	>pSMG_C_protein_MJ080907	40	180313_QEx_LA_MS628_Cterm_OpeRATOR.707.707.3	controllerType=0 controllerNumber=1 scan=707	3.1603
06848:2	1	H.TST[+1095.397]APIAEL.T	HexNAc(3)Hex(3)	T[+1095]	999.444	2	1997.88	1997.88	0	0.4	324	Specific	425.39	425.39	1.2	1.89	140	>pSMG_C_protein_MJ080907	40	180313_QEx_LA_MS628_Cterm_OpeRATOR.7311.7311.2	controllerType=0 controllerNumber=1 scan=7311	22.1859
10528:2	1	R.DHM[+15.995]VLLEFV.T		M[+16]	559.781	2	1118.55	1118.56	0	-0.2	272	NRagged	424.1	410.17	410.17	2.2	140	>pSMG_C_protein_MJ080907	40	180313_QEx_LA_MS628_Cterm_OpeRATOR.11339.11339.2	controllerType=0 controllerNumber=1 scan=11339	34.5779
07107:3	1	R.AEVKFEGDTLVNR.I			493.26	3	1477.77	1477.76	0	0.9	166	Non	422.79	402.63	402.63	1.66	140	>pSMG_C_protein_MJ080907	40	180313_QEx_LA_MS628_Cterm_OpeRATOR.7546.7546.3	controllerType=0 controllerNumber=1 scan=7546	22.847
05696:2	1	L.S[+730.264]TLPPAIEM[+15.995].T	HexNAc(2)Hex(2)	M[+16], S[+730]	852.879	2	1704.75	1704.75	0	-0.1	362	Specific	421.4	296.12	0	1.4	140	>pSMG_C_protein_MJ080907	40	180313_QEx_LA_MS628_Cterm_OpeRATOR.6331.6331.2	controllerType=0 controllerNumber=1 scan=6331	19.5944
00188:2	1	G.DAAQPARR.A			442.739	2	884.47	884.47	0	0.3	21	Non	420.61	420.61	420.61	2.24	140	>pSMG_C_protein_MJ080907	40	180313_QEx_LA_MS628_Cterm_OpeRATOR.1922.1922.2	controllerType=0 controllerNumber=1 scan=1922	8.3686
00998:2	1	S.TPT[+730.264]P.S	HexNAc(2)Hex(2)	T[+730]	573.245	2	1145.48	1145.48	0	0.6	513	Specific	420.61	420.61	39.65	1.4	140	>pSMG_C_protein_MJ080907	40	180313_QEx_LA_MS628_Cterm_OpeRATOR.2636.2636.2	controllerType=0 controllerNumber=1 scan=2636	10.2259
05827:1	1	K.GIDFK.E			579.314	1	579.314	579.314	0	0.1	183	Non	420.48	158.93	158.93	1.39	140	>pSMG_C_protein_MJ080907	40	180313_QEx_LA_MS628_Cterm_OpeRATOR.6440.6440.2	controllerType=0 controllerNumber=1 scan=6440	19.8925
06106:2	1	R.TTGLRPYP.S			452.747	2	904.487	904.489	0	-1.7	445	Specific	417.45	313.1	313.1	1.4	140	>pSMG_C_protein_MJ080907	40	180313_QEx_LA_MS628_Cterm_OpeRATOR.6671.6671.2	controllerType=0 controllerNumber=1 scan=6671	20.5098
01909:2	1	S.SELTSEQK.L			461.229	2	921.452	921.452	0	-0.6	34	CRagged	417.32	296.69	296.69	1.4	140	>pSMG_C_protein_MJ080907	40	180313_QEx_LA_MS628_Cterm_OpeRATOR.3363.3363.2	controllerType=0 controllerNumber=1 scan=3363	12.0728
04355:2	1	L.STPS[+730.264]IIR.T	HexNAc(2)Hex(2)	S[+730]	752.361	2	1503.71	1503.72	0	-0.7	438	Specific	416.17	92.9	0	1.4	140	>pSMG_C_protein_MJ080907	40	180313_QEx_LA_MS628_Cterm_OpeRATOR.5256.5256.2	controllerType=0 controllerNumber=1 scan=5256	16.8336
02269:2	1	S.TPT[+730.264]AP.T	HexNAc(2)Hex(2)	T[+730]	608.763	2	1216.52	1216.52	0	-0.6	378	Specific	412.23	85.84	56.38	1.39	140	>pSMG_C_protein_MJ080907	40	180313_QEx_LA_MS628_Cterm_OpeRATOR.3676.3676.2	controllerType=0 controllerNumber=1 scan=3676	12.8796
05054:2	1	K.RPAVTVPGGG.K			455.759	2	910.511	910.51	0	0.2	793	Non	411.85	411.85	411.85	1.74	140	>pSMG_C_protein_MJ080907	40	180313_QEx_LA_MS628_Cterm_OpeRATOR.5812.5812.2	controllerType=0 controllerNumber=1 scan=5812	18.2646
05852:2	1	L.ST[+730.264]LPPAIEM[+15.995].T	HexNAc(2)Hex(2)	M[+16], T[+730]	852.879	2	1704.75	1704.75	0	0.4	362	Specific	410.92	292.53	0	1.4	140	>pSMG_C_protein_MJ080907	40	180313_QEx_LA_MS628_Cterm_OpeRATOR.6459.6459.2	controllerType=0 controllerNumber=1 scan=6459	19.9396
03081:2	1	A.TGAT[+365.132]MVS.K	HexNAc(1)Hex(1)	T[+365]	516.226	2	1031.44	1031.44	0	-0.5	52	CRagged	410.33	136.43	0	1.38	140	>pSMG_C_protein_MJ080907	40	180313_QEx_LA_MS628_Cterm_OpeRATOR.4304.4304.2	controllerType=0 controllerNumber=1 scan=4304	14.4811
01120:2	1	S.TPT[+568.212]P.S	HexNAc(2)Hex(1)	T[+568]	492.218	2	983.429	983.43	0	-1.7	513	Specific	410.14	410.14	410.14	1.4	140	>pSMG_C_protein_MJ080907	40	180313_QEx_LA_MS628_Cterm_OpeRATOR.2731.2731.2	controllerType=0 controllerNumber=1 scan=2731	10.4633
03880:3	1	K.RPAVT[+203.079]VPGGGK.T	HexNAc(1)	T[+203]	414.566	3	1241.68	1241.68	0	-1.7	793	NRagged	404.87	344.87	344.87	1.4	140	>pSMG_C_protein_MJ080907	40	180313_QEx_LA_MS628_Cterm_OpeRATOR.4879.4879.3	controllerType=0 controllerNumber=1 scan=4879	15.9025
01462:2	1	K.STPT[+1095.397]P.S	HexNAc(3)Hex(3)	T[+1095]	799.329	2	1597.65	1597.65	0	1.7	512	Specific	402.32	26.58	8.83	1.31	140	>pSMG_C_protein_MJ080907	40	180313_QEx_LA_MS628_Cterm_OpeRATOR.3000.3000.2	controllerType=0 controllerNumber=1 scan=3000	11.1239
01775:2	1	S.TPT[+730.264]P.S	HexNAc(2)Hex(2)	T[+730]	573.246	2	1145.48	1145.48	0	1	513	Specific	400.49	400.49	400.49	1.4	140	>pSMG_C_protein_MJ080907	40	180313_QEx_LA_MS628_Cterm_OpeRATOR.3228.3228.2	controllerType=0 controllerNumber=1 scan=3228	11.6739
06678:3	1	R.T[+365.132]IFFKDDGNYK.T	HexNAc(1)Hex(1)	T[+365]	571.601	3	1712.79	1712.79	0	-1.5	153	Specific	400.25	265.69	265.69	1.4	140	>pSMG_C_protein_MJ080907	40	180313_QEx_LA_MS628_Cterm_OpeRATOR.7158.7158.3	controllerType=0 controllerNumber=1 scan=7158	21.7824
00837:2	1	S.TPS[+730.264]P.T	HexNAc(2)Hex(2)	S[+730]	566.237	2	1131.47	1131.47	0	0.2	502	Specific	399.36	8.32	8.32	1.36	140	>pSMG_C_protein_MJ080907	40	180313_QEx_LA_MS628_Cterm_OpeRATOR.2504.2504.2	controllerType=0 controllerNumber=1 scan=2504	9.8983
01198:2	1	S.T[+860.327]PTP.S	HexNAc(2)Hex(1)Fuc(2)	T[+860]	638.277	2	1275.55	1275.55	0	0.4	513	Specific	398.06	398.06	0.3	1.56	140	>pSMG_C_protein_MJ080907	40	180313_QEx_LA_MS628_Cterm_OpeRATOR.2791.2791.2	controllerType=0 controllerNumber=1 scan=2791	10.6124
01658:2	1	S.TPT[+730.264]P.S	HexNAc(2)Hex(2)	T[+730]	573.245	2	1145.48	1145.48	0	0.5	513	Specific	395.44	395.44	395.44	1.4	140	>pSMG_C_protein_MJ080907	40	180313_QEx_LA_MS628_Cterm_OpeRATOR.3147.3147.2	controllerType=0 controllerNumber=1 scan=3147	11.4755
04992:2	1	S.TPS[+365.132]IIRT.T	HexNAc(1)Hex(1)	S[+365]	576.804	2	1152.6	1152.6	0	0.4	439	Specific	395.08	33.2	0	1.34	140	>pSMG_C_protein_MJ080907	40	180313_QEx_LA_MS628_Cterm_OpeRATOR.5753.5753.2	controllerType=0 controllerNumber=1 scan=5753	18.1124
05922:2	1	K.SAMPEGYVQER.T			633.792	2	1266.58	1266.58	0	-1.3	142	Specific	391.41	384.87	384.87	2.03	140	>pSMG_C_protein_MJ080907	40	180313_QEx_LA_MS628_Cterm_OpeRATOR.6514.6514.2	controllerType=0 controllerNumber=1 scan=6514	20.0814
04646:2	1	R.PAVTVPGGGK.T			441.756	2	882.504	882.504	0	-0.5	794	NRagged	389.79	389.79	389.79	1.4	140	>pSMG_C_protein_MJ080907	40	180313_QEx_LA_MS628_Cterm_OpeRATOR.5492.5492.2	controllerType=0 controllerNumber=1 scan=5492	17.4531
06961:2	1	R.T[+365.132]IFFK.D	HexNAc(1)Hex(1)	T[+365]	510.762	2	1020.52	1020.51	0	3.2	153	CRagged	389.08	239.76	239.76	1.38	140	>pSMG_C_protein_MJ080907	40	180313_QEx_LA_MS628_Cterm_OpeRATOR.7419.7419.2	controllerType=0 controllerNumber=1 scan=7419	22.4971
03914:2	1	K.EDGNILGHK.L			491.751	2	982.494	982.495	0	-1	188	Non	387.86	219.14	219.14	1.4	140	>pSMG_C_protein_MJ080907	40	180313_QEx_LA_MS628_Cterm_OpeRATOR.4906.4906.2	controllerType=0 controllerNumber=1 scan=4906	15.9689
09805:2	1	N.T[+365.132]PIGDGPVLLPDNHYL.S	HexNAc(1)Hex(1)	T[+365]	1043.51	2	2086.02	2086.02	0	-0.4	242	Specific	386.35	386.35	386.35	3.44	140	>pSMG_C_protein_MJ080907	40	180313_QEx_LA_MS628_Cterm_OpeRATOR.10339.10339.2	controllerType=0 controllerNumber=1 scan=10339	31.1484
04689:2	1	S.TPS[+365.132]IIR.T	HexNAc(1)Hex(1)	S[+365]	526.279	2	1051.55	1051.55	0	-0.2	439	Specific	385.24	227.57	38.86	1.4	140	>pSMG_C_protein_MJ080907	40	180313_QEx_LA_MS628_Cterm_OpeRATOR.5526.5526.2	controllerType=0 controllerNumber=1 scan=5526	17.5446
08035:2	1	L.ST[+933.344]LPPAIEM.T	HexNAc(3)Hex(2)	T[+933]	946.421	2	1891.83	1891.84	0	-0.4	362	Specific	382.82	284.24	1.2	1.4	140	>pSMG_C_protein_MJ080907	40	180313_QEx_LA_MS628_Cterm_OpeRATOR.8372.8372.2	controllerType=0 controllerNumber=1 scan=8372	25.0783
07795:2	1	H.TST[+730.264]APIAEL.T	HexNAc(2)Hex(2)	T[+730]	816.877	2	1632.75	1632.75	0	-0.2	324	Specific	382.42	222.78	0	1.4	140	>pSMG_C_protein_MJ080907	40	180313_QEx_LA_MS628_Cterm_OpeRATOR.8161.8161.2	controllerType=0 controllerNumber=1 scan=8161	24.5142
00433:2	1	P.T[+1095.397]PSTVQ.T	HexNAc(3)Hex(3)	T[+1095]	864.364	2	1727.72	1727.72	0	-1.1	418	Specific	381.48	381.48	0.3	1.55	140	>pSMG_C_protein_MJ080907	40	180313_QEx_LA_MS628_Cterm_OpeRATOR.2154.2154.2	controllerType=0 controllerNumber=1 scan=2154	8.9907
08205:2	1	L.ST[+730.264]LPPAIEM.T	HexNAc(2)Hex(2)	T[+730]	844.881	2	1688.76	1688.76	0	-0.1	362	Specific	380.5	252.42	0	1.4	140	>pSMG_C_protein_MJ080907	40	180313_QEx_LA_MS628_Cterm_OpeRATOR.8533.8533.2	controllerType=0 controllerNumber=1 scan=8533	25.5173
00753:2	1	S.TPS[+568.212]P.T	HexNAc(2)Hex(1)	S[+568]	485.211	2	969.415	969.415	0	0.6	502	Specific	378.6	378.6	378.6	1.41	140	>pSMG_C_protein_MJ080907	40	180313_QEx_LA_MS628_Cterm_OpeRATOR.2426.2426.2	controllerType=0 controllerNumber=1 scan=2426	9.685
01923:2	1	P.TPT[+1095.397]PLS.T	HexNAc(3)Hex(3)	T[+1095]	855.869	2	1710.73	1710.73	0	0.1	433	Specific	377.54	377.54	7.92	1.63	140	>pSMG_C_protein_MJ080907	40	180313_QEx_LA_MS628_Cterm_OpeRATOR.3387.3387.2	controllerType=0 controllerNumber=1 scan=3387	12.1571
02076:2	1	P.T[+1095.397]PTPLS.T	HexNAc(3)Hex(3)	T[+1095]	855.869	2	1710.73	1710.73	0	-0.3	433	Specific	375.93	375.93	0.3	1.63	140	>pSMG_C_protein_MJ080907	40	180313_QEx_LA_MS628_Cterm_OpeRATOR.3525.3525.2	controllerType=0 controllerNumber=1 scan=3525	12.5129
00376:2	1	V.T[+365.132]VPGGGK.T	HexNAc(1)Hex(1)	T[+365]	490.743	2	980.479	980.478	0	0.6	797	Specific	374.3	243.94	243.94	1.4	140	>pSMG_C_protein_MJ080907	40	180313_QEx_LA_MS628_Cterm_OpeRATOR.2105.2105.2	controllerType=0 controllerNumber=1 scan=2105	8.8733
01201:2	1	S.ELTSEQK.L			417.714	2	834.42	834.42	0	-0.1	35	Non	371.26	247.33	247.33	1.39	140	>pSMG_C_protein_MJ080907	40	180313_QEx_LA_MS628_Cterm_OpeRATOR.2794.2794.2	controllerType=0 controllerNumber=1 scan=2794	10.6203
02098:2	1	S.T[+933.344]PSPTP.T	HexNAc(3)Hex(2)	T[+933]	766.827	2	1532.65	1532.65	0	0.2	502	Specific	367.1	367.1	0.3	1.4	140	>pSMG_C_protein_MJ080907	40	180313_QEx_LA_MS628_Cterm_OpeRATOR.3541.3541.2	controllerType=0 controllerNumber=1 scan=3541	12.5528
01281:2	1	S.T[+860.327]PTP.S	HexNAc(2)Hex(1)Fuc(2)	T[+860]	638.277	2	1275.55	1275.55	0	0.4	513	Specific	367.01	367.01	0.3	1.4	140	>pSMG_C_protein_MJ080907	40	180313_QEx_LA_MS628_Cterm_OpeRATOR.2863.2863.2	controllerType=0 controllerNumber=1 scan=2863	10.7929
05167:2	1	R.T[+730.264]TGLRPYP.S	HexNAc(2)Hex(2)	T[+730]	817.88	2	1634.75	1634.75	0	0.4	445	Specific	366.63	228.17	0	1.4	140	>pSMG_C_protein_MJ080907	40	180313_QEx_LA_MS628_Cterm_OpeRATOR.5902.5902.2	controllerType=0 controllerNumber=1 scan=5902	18.5048
04775:2	1	S.TPS[+365.132]IIR.T	HexNAc(1)Hex(1)	S[+365]	526.28	2	1051.55	1051.55	0	0.2	439	Specific	366.5	222.46	42.76	1.4	140	>pSMG_C_protein_MJ080907	40	180313_QEx_LA_MS628_Cterm_OpeRATOR.5593.5593.2	controllerType=0 controllerNumber=1 scan=5593	17.7223
08803:2	1	S.T[+365.132]LPPAIEM.T	HexNAc(1)Hex(1)	T[+365]	618.799	2	1236.59	1236.59	0	-0.1	363	Specific	364.47	307.21	307.21	1.4	140	>pSMG_C_protein_MJ080907	40	180313_QEx_LA_MS628_Cterm_OpeRATOR.9201.9201.2	controllerType=0 controllerNumber=1 scan=9201	27.5679
08242:2	1	L.ST[+730.264]LPPAIEM.T	HexNAc(2)Hex(2)	T[+730]	844.881	2	1688.76	1688.76	0	-0.1	362	Specific	364.18	246.99	0	1.4	140	>pSMG_C_protein_MJ080907	40	180313_QEx_LA_MS628_Cterm_OpeRATOR.8582.8582.2	controllerType=0 controllerNumber=1 scan=8582	25.6864
06656:2	1	R.T[+365.132]IFFKDDGNYK.T	HexNAc(1)Hex(1)	T[+365]	856.9	2	1712.79	1712.79	0	1.3	153	Specific	363.84	291.04	291.04	1.4	140	>pSMG_C_protein_MJ080907	40	180313_QEx_LA_MS628_Cterm_OpeRATOR.7138.7138.2	controllerType=0 controllerNumber=1 scan=7138	21.7324
07696:3	1	K.GIDFKEDGNILGHK.L			514.935	3	1542.79	1542.79	0	-0.3	183	Non	359.46	268.14	268.14	1.89	140	>pSMG_C_protein_MJ080907	40	180313_QEx_LA_MS628_Cterm_OpeRATOR.8068.8068.3	controllerType=0 controllerNumber=1 scan=8068	24.2722
02970:2	1	A.TGATMVS[+365.132].K	HexNAc(1)Hex(1)	S[+365]	516.225	2	1031.44	1031.44	0	-2.6	52	CRagged	358.07	159.32	0	1.35	140	>pSMG_C_protein_MJ080907	40	180313_QEx_LA_MS628_Cterm_OpeRATOR.4222.4222.2	controllerType=0 controllerNumber=1 scan=4222	14.2801
01999:2	1	P.T[+1095.397]PTPLS.T	HexNAc(3)Hex(3)	T[+1095]	855.869	2	1710.73	1710.73	0	0.1	433	Specific	354.61	354.61	0.3	1.4	140	>pSMG_C_protein_MJ080907	40	180313_QEx_LA_MS628_Cterm_OpeRATOR.3456.3456.2	controllerType=0 controllerNumber=1 scan=3456	12.3386
09800:2	1	G.DGPVLLPDNHYL.S			676.845	2	1352.68	1352.68	0	-0.7	246	NRagged	352.36	352.36	352.36	2.21	140	>pSMG_C_protein_MJ080907	40	180313_QEx_LA_MS628_Cterm_OpeRATOR.10334.10334.2	controllerType=0 controllerNumber=1 scan=10334	31.1346
09756:3	1	N.T[+365.132]PIGDGPVLLPDNHYL.S	HexNAc(1)Hex(1)	T[+365]	696.012	3	2086.02	2086.02	0	-0.7	242	Specific	351.02	351.02	351.02	2.23	140	>pSMG_C_protein_MJ080907	40	180313_QEx_LA_MS628_Cterm_OpeRATOR.10285.10285.3	controllerType=0 controllerNumber=1 scan=10285	30.9844
01891:2	1	P.T[+1095.397]PTPLS.T	HexNAc(3)Hex(3)	T[+1095]	855.87	2	1710.73	1710.73	0	0.2	433	Specific	349.45	16.43	0.3	1.37	140	>pSMG_C_protein_MJ080907	40	180313_QEx_LA_MS628_Cterm_OpeRATOR.3337.3337.2	controllerType=0 controllerNumber=1 scan=3337	11.9832
04952:3	1	R.T[+730.264]TGLRPYP.S	HexNAc(2)Hex(2)	T[+730]	545.589	3	1634.75	1634.75	0	0.3	445	Specific	349.3	220.12	0	1.4	140	>pSMG_C_protein_MJ080907	40	180313_QEx_LA_MS628_Cterm_OpeRATOR.5724.5724.3	controllerType=0 controllerNumber=1 scan=5724	18.0426
08738:2	1	S.T[+365.132]LPPAIEM.T	HexNAc(1)Hex(1)	T[+365]	618.8	2	1236.59	1236.59	0	0.5	363	Specific	349.24	268.71	268.71	1.4	140	>pSMG_C_protein_MJ080907	40	180313_QEx_LA_MS628_Cterm_OpeRATOR.9137.9137.2	controllerType=0 controllerNumber=1 scan=9137	27.3871
05563:2	1	T.T[+365.132]GLRPYP.S	HexNAc(1)Hex(1)	T[+365]	584.791	2	1168.57	1168.57	0	0.7	446	Specific	348.44	148.19	148.19	1.39	140	>pSMG_C_protein_MJ080907	40	180313_QEx_LA_MS628_Cterm_OpeRATOR.6220.6220.2	controllerType=0 controllerNumber=1 scan=6220	19.3228
06799:3	1	H.TST[+1095.397]APIAEL.T	HexNAc(3)Hex(3)	T[+1095]	666.631	3	1997.88	1997.88	0	-0.6	324	Specific	348.17	348.17	1.2	1.4	140	>pSMG_C_protein_MJ080907	40	180313_QEx_LA_MS628_Cterm_OpeRATOR.7266.7266.3	controllerType=0 controllerNumber=1 scan=7266	22.0599
01287:2	1	S.ELTSEQK.L			417.714	2	834.42	834.42	0	-0.2	35	Non	347.01	221.99	221.99	1.39	140	>pSMG_C_protein_MJ080907	40	180313_QEx_LA_MS628_Cterm_OpeRATOR.2869.2869.2	controllerType=0 controllerNumber=1 scan=2869	10.8064
08755:2	1	R.TIFFKDDGNY.K			610.285	2	1219.56	1219.56	0	-0.3	153	CRagged	346.79	346.79	346.79	1.4	140	>pSMG_C_protein_MJ080907	40	180313_QEx_LA_MS628_Cterm_OpeRATOR.9155.9155.2	controllerType=0 controllerNumber=1 scan=9155	27.4358
06338:2	1	K.FEGDTLVNR.I			525.764	2	1050.52	1050.52	0	-0.7	170	Non	345.95	271.58	271.58	1.4	140	>pSMG_C_protein_MJ080907	40	180313_QEx_LA_MS628_Cterm_OpeRATOR.6870.6870.2	controllerType=0 controllerNumber=1 scan=6870	21.0393
00611:2	1	P.T[+1095.397]PSTVQ.T	HexNAc(3)Hex(3)	T[+1095]	864.364	2	1727.72	1727.72	0	-0.3	418	Specific	345.04	345.04	0.3	1.4	140	>pSMG_C_protein_MJ080907	40	180313_QEx_LA_MS628_Cterm_OpeRATOR.2295.2295.2	controllerType=0 controllerNumber=1 scan=2295	9.3395
05873:2	1	K.NGIKVNFK.I			460.272	2	919.536	919.536	0	-0.3	215	Non	339.28	285.04	285.04	1.4	140	>pSMG_C_protein_MJ080907	40	180313_QEx_LA_MS628_Cterm_OpeRATOR.6477.6477.2	controllerType=0 controllerNumber=1 scan=6477	19.9907
07725:2	1	S.T[+365.132]APIAEL.T	HexNAc(1)Hex(1)	T[+365]	540.271	2	1079.54	1079.54	0	-0.1	326	Specific	337.57	122.75	122.75	1.39	140	>pSMG_C_protein_MJ080907	40	180313_QEx_LA_MS628_Cterm_OpeRATOR.8098.8098.2	controllerType=0 controllerNumber=1 scan=8098	24.3486
06667:3	1	R.HNIEDGSVQLADHYQQN.T			656.632	3	1967.88	1967.88	0	-1.7	225	NRagged	335.62	335.62	335.62	1.4	140	>pSMG_C_protein_MJ080907	40	180313_QEx_LA_MS628_Cterm_OpeRATOR.7148.7148.3	controllerType=0 controllerNumber=1 scan=7148	21.7574
01111:2	1	S.ELTSEQK.L			417.714	2	834.42	834.42	0	-0.3	35	Non	335.12	237.74	237.74	1.39	140	>pSMG_C_protein_MJ080907	40	180313_QEx_LA_MS628_Cterm_OpeRATOR.2724.2724.2	controllerType=0 controllerNumber=1 scan=2724	10.4444
05346:2	1	K.QHDFFK.S			411.2	2	821.394	821.394	0	-0.3	136	NRagged	333.32	248.69	248.69	1.4	140	>pSMG_C_protein_MJ080907	40	180313_QEx_LA_MS628_Cterm_OpeRATOR.6047.6047.2	controllerType=0 controllerNumber=1 scan=6047	18.8939
01109:2	1	S.T[+860.327]PTP.S	HexNAc(2)Hex(1)Fuc(2)	T[+860]	638.277	2	1275.55	1275.55	0	-0.3	513	Specific	332.64	332.64	0.3	1.4	140	>pSMG_C_protein_MJ080907	40	180313_QEx_LA_MS628_Cterm_OpeRATOR.2722.2722.2	controllerType=0 controllerNumber=1 scan=2722	10.44
04879:2	1	S.TPS[+365.132]IIR.T	HexNAc(1)Hex(1)	S[+365]	526.28	2	1051.55	1051.55	0	1	439	Specific	332.21	185.8	46.15	1.39	140	>pSMG_C_protein_MJ080907	40	180313_QEx_LA_MS628_Cterm_OpeRATOR.5666.5666.2	controllerType=0 controllerNumber=1 scan=5666	17.8992
06262:2	1	R.TTGLRPYP.S			452.749	2	904.49	904.489	0	1.7	445	Specific	331.23	219.79	219.79	1.4	140	>pSMG_C_protein_MJ080907	40	180313_QEx_LA_MS628_Cterm_OpeRATOR.6801.6801.2	controllerType=0 controllerNumber=1 scan=6801	20.8561
05941:2	1	L.ST[+730.264]LPPAIEM[+15.995].T	HexNAc(2)Hex(2)	M[+16], T[+730]	852.879	2	1704.75	1704.75	0	-0.2	362	Specific	330.09	214.01	0	1.4	140	>pSMG_C_protein_MJ080907	40	180313_QEx_LA_MS628_Cterm_OpeRATOR.6528.6528.2	controllerType=0 controllerNumber=1 scan=6528	20.1183
01514:2	1	S.TPS[+730.264]P.T	HexNAc(2)Hex(2)	S[+730]	566.237	2	1131.47	1131.47	0	0.3	502	Specific	327.97	3.45	3.45	1.29	140	>pSMG_C_protein_MJ080907	40	180313_QEx_LA_MS628_Cterm_OpeRATOR.3042.3042.2	controllerType=0 controllerNumber=1 scan=3042	11.2247
03916:2	1	S.T[+568.212]PSIIR.T	HexNAc(2)Hex(1)	T[+568]	627.819	2	1254.63	1254.63	0	-0.6	439	Specific	326.74	120.36	0.3	1.39	140	>pSMG_C_protein_MJ080907	40	180313_QEx_LA_MS628_Cterm_OpeRATOR.4909.4909.2	controllerType=0 controllerNumber=1 scan=4909	15.9768
00248:2	1	A.TMVS[+365.132]K.G	HexNAc(1)Hex(1)	S[+365]	465.721	2	930.434	930.434	0	0.3	55	CRagged	326.31	136.42	28.12	1.39	140	>pSMG_C_protein_MJ080907	40	180313_QEx_LA_MS628_Cterm_OpeRATOR.2001.2001.2	controllerType=0 controllerNumber=1 scan=2001	8.6223
06463:2	1	S.T[+365.132]LPPAIEM[+15.995].T	HexNAc(1)Hex(1)	M[+16], T[+365]	626.797	2	1252.59	1252.59	0	0.3	363	Specific	326	254.09	156.92	1.4	140	>pSMG_C_protein_MJ080907	40	180313_QEx_LA_MS628_Cterm_OpeRATOR.6976.6976.2	controllerType=0 controllerNumber=1 scan=6976	21.321
08281:2	1	V.TAAGIT[+365.132]LGM[+15.995]DELYK.S	HexNAc(1)Hex(1)	M[+16], T[+365]	932.442	2	1863.88	1863.88	0	-0.8	281	Specific	325.05	241.53	11.27	2.01	140	>pSMG_C_protein_MJ080907	40	180313_QEx_LA_MS628_Cterm_OpeRATOR.8644.8644.2	controllerType=0 controllerNumber=1 scan=8644	25.899
09265:2	1	G.DGPVLLPDNHYLS.T			720.361	2	1439.71	1439.72	0	-1.2	246	NRagged	324.09	324.09	324.09	1.42	140	>pSMG_C_protein_MJ080907	40	180313_QEx_LA_MS628_Cterm_OpeRATOR.9742.9742.2	controllerType=0 controllerNumber=1 scan=9742	29.2752
05901:3	1	K.TVHM[+15.995]MP[+15.995]MQVQVQVNR.Q		M[+16], P[+16]	610.632	3	1829.88	1829.88	0	-0.1	675	CRagged	323.27	323.27	8.3	1.99	140	>pSMG_C_protein_MJ080907	40	180313_QEx_LA_MS628_Cterm_OpeRATOR.6498.6498.3	controllerType=0 controllerNumber=1 scan=6498	20.0423
05032:3	1	R.T[+730.264]TGLRPYP.S	HexNAc(2)Hex(2)	T[+730]	545.589	3	1634.75	1634.75	0	0.2	445	Specific	321.37	190.72	0	1.4	140	>pSMG_C_protein_MJ080907	40	180313_QEx_LA_MS628_Cterm_OpeRATOR.5793.5793.3	controllerType=0 controllerNumber=1 scan=5793	18.2129
00349:2	1	V.T[+203.079]VPGGGK.T	HexNAc(1)	T[+203]	409.716	2	818.425	818.425	0	-0.5	797	Specific	321.06	175.35	175.35	1.39	140	>pSMG_C_protein_MJ080907	40	180313_QEx_LA_MS628_Cterm_OpeRATOR.2081.2081.2	controllerType=0 controllerNumber=1 scan=2081	8.8158
04010:2	1	K.RPAVTVPGGGK.T			519.806	2	1038.61	1038.61	0	-0.1	793	NRagged	319.98	258.72	258.72	1.4	140	>pSMG_C_protein_MJ080907	40	180313_QEx_LA_MS628_Cterm_OpeRATOR.4985.4985.2	controllerType=0 controllerNumber=1 scan=4985	16.1613
07073:2	1	H.T[+933.344]STAPIAEL.T	HexNAc(3)Hex(2)	T[+933]	918.418	2	1835.83	1835.83	0	0.7	324	Specific	318.72	318.72	0	1.4	140	>pSMG_C_protein_MJ080907	40	180313_QEx_LA_MS628_Cterm_OpeRATOR.7519.7519.2	controllerType=0 controllerNumber=1 scan=7519	22.7802
03183:2	1	A.TGAT[+365.132]MVS.K	HexNAc(1)Hex(1)	T[+365]	516.226	2	1031.44	1031.44	0	-1	52	CRagged	318.62	127.67	0	1.36	140	>pSMG_C_protein_MJ080907	40	180313_QEx_LA_MS628_Cterm_OpeRATOR.4379.4379.2	controllerType=0 controllerNumber=1 scan=4379	14.6692
08274:2	1	L.ST[+730.264]LPPAIEM.T	HexNAc(2)Hex(2)	T[+730]	844.882	2	1688.76	1688.76	0	0.2	362	Specific	318.19	201.31	0	1.4	140	>pSMG_C_protein_MJ080907	40	180313_QEx_LA_MS628_Cterm_OpeRATOR.8632.8632.2	controllerType=0 controllerNumber=1 scan=8632	25.8571
06669:3	1	R.TIFFKDDGNYKTR.A			535.606	3	1604.8	1604.81	0	-1.8	153	CRagged	317.4	317.4	317.4	1.4	140	>pSMG_C_protein_MJ080907	40	180313_QEx_LA_MS628_Cterm_OpeRATOR.7149.7149.3	controllerType=0 controllerNumber=1 scan=7149	21.7596
00440:2	1	T.T[+365.132]KRPAV.T	HexNAc(1)Hex(1)	T[+365]	518.779	2	1036.55	1036.55	0	-0.4	791	Specific	316.71	128.05	128.05	1.4	140	>pSMG_C_protein_MJ080907	40	180313_QEx_LA_MS628_Cterm_OpeRATOR.2158.2158.2	controllerType=0 controllerNumber=1 scan=2158	8.9996
01646:2	1	S.T[+1095.397]PSPTP.T	HexNAc(3)Hex(3)	T[+1095]	847.854	2	1694.7	1694.7	0	0.9	502	Specific	315.14	25.09	0.3	1.35	140	>pSMG_C_protein_MJ080907	40	180313_QEx_LA_MS628_Cterm_OpeRATOR.3139.3139.2	controllerType=0 controllerNumber=1 scan=3139	11.4574
01851:2	1	S.TPT[+730.264]P.S	HexNAc(2)Hex(2)	T[+730]	573.246	2	1145.48	1145.48	0	0.7	513	Specific	314.55	15.29	15.29	1.32	140	>pSMG_C_protein_MJ080907	40	180313_QEx_LA_MS628_Cterm_OpeRATOR.3297.3297.2	controllerType=0 controllerNumber=1 scan=3297	11.8588
00639:2	1	R.YPDHM[+15.995]K.Q		M[+16]	403.678	2	806.35	806.35	0	-0.7	130	Non	312.38	312.38	173.73	1.4	140	>pSMG_C_protein_MJ080907	40	180313_QEx_LA_MS628_Cterm_OpeRATOR.2319.2319.2	controllerType=0 controllerNumber=1 scan=2319	9.4029
07779:3	1	V.TAAGIT[+730.264]LGM[+15.995]DELYK.S	HexNAc(2)Hex(2)	M[+16], T[+730]	743.673	3	2229.01	2229.01	0	-2.1	281	Specific	311.44	240.68	55.37	1.4	140	>pSMG_C_protein_MJ080907	40	180313_QEx_LA_MS628_Cterm_OpeRATOR.8147.8147.3	controllerType=0 controllerNumber=1 scan=8147	24.4776
01629:2	1	S.TPS[+730.264]P.T	HexNAc(2)Hex(2)	S[+730]	566.238	2	1131.47	1131.47	0	0.4	502	Specific	310.66	15.93	15.93	1.16	140	>pSMG_C_protein_MJ080907	40	180313_QEx_LA_MS628_Cterm_OpeRATOR.3127.3127.2	controllerType=0 controllerNumber=1 scan=3127	11.4285
08016:2	1	R.T[+365.132]IFFKDDGNY.K	HexNAc(1)Hex(1)	T[+365]	792.849	2	1584.69	1584.7	0	-2.5	153	CRagged	309.41	185.2	185.2	1.39	140	>pSMG_C_protein_MJ080907	40	180313_QEx_LA_MS628_Cterm_OpeRATOR.8359.8359.2	controllerType=0 controllerNumber=1 scan=8359	25.047
02201:2	1	P.T[+1095.397]PTPLS.T	HexNAc(3)Hex(3)	T[+1095]	855.87	2	1710.73	1710.73	0	0.3	433	Specific	306.09	306.09	0.3	1.4	140	>pSMG_C_protein_MJ080907	40	180313_QEx_LA_MS628_Cterm_OpeRATOR.3614.3614.2	controllerType=0 controllerNumber=1 scan=3614	12.7269
00018:2	1	L.SKDPNEKR.D			487.256	2	973.505	973.506	0	-1.5	264	CRagged	305.6	243.42	243.42	1.39	140	>pSMG_C_protein_MJ080907	40	180313_QEx_LA_MS628_Cterm_OpeRATOR.717.717.2	controllerType=0 controllerNumber=1 scan=717	3.1924
07491:2	1	A.T[+365.132]M[+15.995]VSKGEELF.T	HexNAc(1)Hex(1)	M[+16], T[+365]	761.346	2	1521.68	1521.69	0	-2.3	55	Specific	304.75	209.06	4	1.4	140	>pSMG_C_protein_MJ080907	40	180313_QEx_LA_MS628_Cterm_OpeRATOR.7874.7874.2	controllerType=0 controllerNumber=1 scan=7874	23.7358
04072:2	1	R.TT[+1095.397]GLRPYP.S	HexNAc(3)Hex(3)	T[+1095]	1000.45	2	1999.89	1999.89	0	0.8	445	Specific	304.45	304.45	1.2	1.4	140	>pSMG_C_protein_MJ080907	40	180313_QEx_LA_MS628_Cterm_OpeRATOR.5030.5030.2	controllerType=0 controllerNumber=1 scan=5030	16.2719
08829:2	1	V.TAAGIT[+730.264]LGMDELYK.S	HexNAc(2)Hex(2)	T[+730]	1107.01	2	2213.02	2213.02	0	2.7	281	Specific	302.9	301.97	7.77	1.4	140	>pSMG_C_protein_MJ080907	40	180313_QEx_LA_MS628_Cterm_OpeRATOR.9228.9228.2	controllerType=0 controllerNumber=1 scan=9228	27.6515
03737:2	1	S.T[+730.264]PSIIR.T	HexNAc(2)Hex(2)	T[+730]	708.846	2	1416.68	1416.68	0	0.2	439	Specific	302.46	96.52	0.3	1.38	140	>pSMG_C_protein_MJ080907	40	180313_QEx_LA_MS628_Cterm_OpeRATOR.4767.4767.2	controllerType=0 controllerNumber=1 scan=4767	15.63
00479:2	1	V.T[+365.132]VPGGGK.T	HexNAc(1)Hex(1)	T[+365]	490.743	2	980.478	980.478	0	0	797	Specific	302.45	185.26	185.26	1.4	140	>pSMG_C_protein_MJ080907	40	180313_QEx_LA_MS628_Cterm_OpeRATOR.2188.2188.2	controllerType=0 controllerNumber=1 scan=2188	9.0729
08348:2	1	L.S[+730.264]TLPPAIEM.T	HexNAc(2)Hex(2)	S[+730]	844.882	2	1688.76	1688.76	0	0.2	362	Specific	301.51	192.76	0	1.4	140	>pSMG_C_protein_MJ080907	40	180313_QEx_LA_MS628_Cterm_OpeRATOR.8719.8719.2	controllerType=0 controllerNumber=1 scan=8719	26.1321
04562:2	1	R.PAVTVPGGGK.T			441.756	2	882.504	882.504	0	-0.5	794	NRagged	301.47	301.47	301.47	1.4	140	>pSMG_C_protein_MJ080907	40	180313_QEx_LA_MS628_Cterm_OpeRATOR.5427.5427.2	controllerType=0 controllerNumber=1 scan=5427	17.2743
01770:2	1	S.T[+933.344]PSPTP.T	HexNAc(3)Hex(2)	T[+933]	766.828	2	1532.65	1532.65	0	0.8	502	Specific	301.36	301.36	0.3	1.4	140	>pSMG_C_protein_MJ080907	40	180313_QEx_LA_MS628_Cterm_OpeRATOR.3225.3225.2	controllerType=0 controllerNumber=1 scan=3225	11.6671
04148:2	1	A.TGAT[+365.132]MV.S	HexNAc(1)Hex(1)	T[+365]	472.711	2	944.414	944.413	0	0.9	52	Specific	299.95	74.97	53.82	1.37	140	>pSMG_C_protein_MJ080907	40	180313_QEx_LA_MS628_Cterm_OpeRATOR.5087.5087.2	controllerType=0 controllerNumber=1 scan=5087	16.4074
04220:2	1	K.S[+365.132]AM[+15.995]PEGYVQER.T	HexNAc(1)Hex(1)	M[+16], S[+365]	824.356	2	1647.71	1647.71	0	-0.2	142	Specific	299.14	230.71	130.38	1.4	140	>pSMG_C_protein_MJ080907	40	180313_QEx_LA_MS628_Cterm_OpeRATOR.5155.5155.2	controllerType=0 controllerNumber=1 scan=5155	16.5874
04641:2	1	K.SAM[+15.995]PEGYVQER.T		M[+16]	641.79	2	1282.57	1282.57	0	0.4	142	Specific	297.84	297.84	132.85	1.4	140	>pSMG_C_protein_MJ080907	40	180313_QEx_LA_MS628_Cterm_OpeRATOR.5488.5488.2	controllerType=0 controllerNumber=1 scan=5488	17.4429
06749:2	1	H.T[+609.238]S[+771.291]TAPIAEL.T	HexNAc(3),HexNAc(3)Hex(1)	S[+771], T[+609]	1142.01	2	2283.01	2283.01	0	-1.3	324	Specific	297.72	297.72	0	1.4	140	>pSMG_C_protein_MJ080907	40	180313_QEx_LA_MS628_Cterm_OpeRATOR.7223.7223.2	controllerType=0 controllerNumber=1 scan=7223	21.95
08434:2	1	K.GIDFKEDGNILGH.K			707.851	2	1414.7	1414.7	0	-0.3	183	Non	296.74	296.74	296.74	1.4	140	>pSMG_C_protein_MJ080907	40	180313_QEx_LA_MS628_Cterm_OpeRATOR.8807.8807.2	controllerType=0 controllerNumber=1 scan=8807	26.3961
08469:2	1	L.ST[+730.264]LPPAIEM.T	HexNAc(2)Hex(2)	T[+730]	844.879	2	1688.75	1688.76	0	-2.7	362	Specific	296.72	226.78	0	1.4	140	>pSMG_C_protein_MJ080907	40	180313_QEx_LA_MS628_Cterm_OpeRATOR.8840.8840.2	controllerType=0 controllerNumber=1 scan=8840	26.4907
06571:2	1	R.T[+365.132]IFFKDDGNYK.T	HexNAc(1)Hex(1)	T[+365]	856.899	2	1712.79	1712.79	0	0.5	153	Specific	296.37	173.99	173.99	1.4	140	>pSMG_C_protein_MJ080907	40	180313_QEx_LA_MS628_Cterm_OpeRATOR.7066.7066.2	controllerType=0 controllerNumber=1 scan=7066	21.5519
07706:3	1	V.TAAGIT[+730.264]LGM[+15.995]DELYK.S	HexNAc(2)Hex(2)	M[+16], T[+730]	743.674	3	2229.01	2229.01	0	-0.9	281	Specific	294.15	229.37	53.01	1.65	140	>pSMG_C_protein_MJ080907	40	180313_QEx_LA_MS628_Cterm_OpeRATOR.8077.8077.3	controllerType=0 controllerNumber=1 scan=8077	24.2956
03229:2	1	P.T[+730.264]PTPL.S	HexNAc(2)Hex(2)	T[+730]	629.787	2	1258.57	1258.57	0	-0.1	433	Specific	292.18	292.18	0.3	1.4	140	>pSMG_C_protein_MJ080907	40	180313_QEx_LA_MS628_Cterm_OpeRATOR.4414.4414.2	controllerType=0 controllerNumber=1 scan=4414	14.7577
05517:2	1	L.ST[+730.264]LPPAIEM[+15.995].T	HexNAc(2)Hex(2)	M[+16], T[+730]	852.878	2	1704.75	1704.75	0	-1.3	362	Specific	292.12	224.94	0	1.4	140	>pSMG_C_protein_MJ080907	40	180313_QEx_LA_MS628_Cterm_OpeRATOR.6181.6181.2	controllerType=0 controllerNumber=1 scan=6181	19.2267
07604:3	1	R.TIFFKDDGNYK.T			449.89	3	1347.66	1347.66	0	-2	153	Specific	290.11	290.11	290.11	1.4	140	>pSMG_C_protein_MJ080907	40	180313_QEx_LA_MS628_Cterm_OpeRATOR.7979.7979.3	controllerType=0 controllerNumber=1 scan=7979	24.0292
06069:2	1	K.SAM[+15.995]P[+15.995]EGYVQER.T		M[+16], P[+16]	649.787	2	1298.57	1298.57	0	-1.1	142	Specific	289.67	287.05	287.05	1.4	140	>pSMG_C_protein_MJ080907	40	180313_QEx_LA_MS628_Cterm_OpeRATOR.6642.6642.2	controllerType=0 controllerNumber=1 scan=6642	20.4289
04619:2	1	R.HETQEVLIK.T			548.804	2	1096.6	1096.6	0	1.5	666	NRagged	288.78	256.73	256.73	1.4	140	>pSMG_C_protein_MJ080907	40	180313_QEx_LA_MS628_Cterm_OpeRATOR.5471.5471.2	controllerType=0 controllerNumber=1 scan=5471	17.3972
08319:2	1	L.ST[+730.264]LPPAIEM.T	HexNAc(2)Hex(2)	T[+730]	844.882	2	1688.76	1688.76	0	0.1	362	Specific	288.68	192.66	0	1.4	140	>pSMG_C_protein_MJ080907	40	180313_QEx_LA_MS628_Cterm_OpeRATOR.8687.8687.2	controllerType=0 controllerNumber=1 scan=8687	26.0318
09358:2	1	V.T[+365.132]AAGITLGMDELYK.S	HexNAc(1)Hex(1)	T[+365]	924.446	2	1847.89	1847.88	0	1.4	281	Specific	286.45	261.62	8	1.7	140	>pSMG_C_protein_MJ080907	40	180313_QEx_LA_MS628_Cterm_OpeRATOR.9849.9849.2	controllerType=0 controllerNumber=1 scan=9849	29.6258
10612:2	1	R.DHMVLLEFV.T			551.784	2	1102.56	1102.56	0	1.1	272	NRagged	286.33	286.33	286.33	1.4	140	>pSMG_C_protein_MJ080907	40	180313_QEx_LA_MS628_Cterm_OpeRATOR.12039.12039.2	controllerType=0 controllerNumber=1 scan=12039	37.5787
05630:2	1	K.QHDFFK.S			411.2	2	821.394	821.394	0	-0.6	136	NRagged	285.92	207.2	207.2	1.39	140	>pSMG_C_protein_MJ080907	40	180313_QEx_LA_MS628_Cterm_OpeRATOR.6272.6272.2	controllerType=0 controllerNumber=1 scan=6272	19.4492
00286:2	1	V.T[+365.132]VPGGGK.T	HexNAc(1)Hex(1)	T[+365]	490.742	2	980.477	980.478	0	-1.1	797	Specific	285.81	187.53	187.53	1.4	140	>pSMG_C_protein_MJ080907	40	180313_QEx_LA_MS628_Cterm_OpeRATOR.2030.2030.2	controllerType=0 controllerNumber=1 scan=2030	8.6938
04247:2	1	L.ST[+730.264]PSIIR.T	HexNAc(2)Hex(2)	T[+730]	752.362	2	1503.72	1503.72	0	1.2	438	Specific	285.39	61.98	0	1.36	140	>pSMG_C_protein_MJ080907	40	180313_QEx_LA_MS628_Cterm_OpeRATOR.5178.5178.2	controllerType=0 controllerNumber=1 scan=5178	16.6436
05430:2	1	K.S[+365.132]AMPEGYVQER.T	HexNAc(1)Hex(1)	S[+365]	816.36	2	1631.71	1631.71	0	1.7	142	Specific	283.82	175.25	175.25	1.4	140	>pSMG_C_protein_MJ080907	40	180313_QEx_LA_MS628_Cterm_OpeRATOR.6112.6112.2	controllerType=0 controllerNumber=1 scan=6112	19.0559
07162:2	1	V.S[+365.132]KGEELF.T	HexNAc(1)Hex(1)	S[+365]	587.771	2	1174.54	1174.54	0	-0.3	58	Specific	279.74	95.64	95.64	1.39	140	>pSMG_C_protein_MJ080907	40	180313_QEx_LA_MS628_Cterm_OpeRATOR.7591.7591.2	controllerType=0 controllerNumber=1 scan=7591	22.9625
04973:2	1	R.HETQEVL.I			428.214	2	855.42	855.421	0	-0.8	666	Non	279.73	253.47	253.47	1.4	140	>pSMG_C_protein_MJ080907	40	180313_QEx_LA_MS628_Cterm_OpeRATOR.5739.5739.2	controllerType=0 controllerNumber=1 scan=5739	18.0783
09218:2	1	I.T[+365.132]LGMDELY.K	HexNAc(1)Hex(1)	T[+365]	653.784	2	1306.56	1306.56	0	-0.3	286	CRagged	278.02	107.53	107.53	1.4	140	>pSMG_C_protein_MJ080907	40	180313_QEx_LA_MS628_Cterm_OpeRATOR.9690.9690.2	controllerType=0 controllerNumber=1 scan=9690	29.1216
03521:2	1	S.T[+365.132]PS[+365.132]IIR.T	HexNAc(1)Hex(1),HexNAc(1)Hex(1)	S[+365], T[+365]	708.845	2	1416.68	1416.68	0	-0.5	439	Specific	276.06	99.56	2.08	1.38	140	>pSMG_C_protein_MJ080907	40	180313_QEx_LA_MS628_Cterm_OpeRATOR.4621.4621.2	controllerType=0 controllerNumber=1 scan=4621	15.2729
08191:2	1	A.T[+365.132]MVSKGEELF.T	HexNAc(1)Hex(1)	T[+365]	753.348	2	1505.69	1505.69	0	-3.1	55	Specific	276.02	196.43	4	1.37	140	>pSMG_C_protein_MJ080907	40	180313_QEx_LA_MS628_Cterm_OpeRATOR.8512.8512.2	controllerType=0 controllerNumber=1 scan=8512	25.449
08124:2	1	L.ST[+730.264]LPPAIEM[+15.995].T	HexNAc(2)Hex(2)	M[+16], T[+730]	852.879	2	1704.75	1704.75	0	-0.3	362	Specific	275.9	152.57	0	1.4	140	>pSMG_C_protein_MJ080907	40	180313_QEx_LA_MS628_Cterm_OpeRATOR.8446.8446.2	controllerType=0 controllerNumber=1 scan=8446	25.265
10466:2	1	R.DHM[+15.995]VLLEFV.T		M[+16]	559.78	2	1118.55	1118.56	0	-1.2	272	NRagged	275.51	275.51	275.51	1.4	140	>pSMG_C_protein_MJ080907	40	180313_QEx_LA_MS628_Cterm_OpeRATOR.11240.11240.2	controllerType=0 controllerNumber=1 scan=11240	34.2321
07398:3	1	R.TIFFKDDGNYK.T			449.89	3	1347.66	1347.66	0	-0.9	153	Specific	272.42	272.42	272.42	1.4	140	>pSMG_C_protein_MJ080907	40	180313_QEx_LA_MS628_Cterm_OpeRATOR.7789.7789.3	controllerType=0 controllerNumber=1 scan=7789	23.4888
05855:1	1	K.GIDFK.E			579.314	1	579.314	579.314	0	1.3	183	Non	271.96	89.96	89.96	1.31	140	>pSMG_C_protein_MJ080907	40	180313_QEx_LA_MS628_Cterm_OpeRATOR.6461.6461.2	controllerType=0 controllerNumber=1 scan=6461	19.9453
08398:2	1	L.ST[+730.264]LPPAIEM.T	HexNAc(2)Hex(2)	T[+730]	844.881	2	1688.76	1688.76	0	-0.1	362	Specific	271.67	203.03	0	1.4	140	>pSMG_C_protein_MJ080907	40	180313_QEx_LA_MS628_Cterm_OpeRATOR.8775.8775.2	controllerType=0 controllerNumber=1 scan=8775	26.3107
03811:2	1	F.EGDTLVNR.I			452.231	2	903.454	903.453	0	1.5	171	Non	271.16	184.92	184.92	1.38	140	>pSMG_C_protein_MJ080907	40	180313_QEx_LA_MS628_Cterm_OpeRATOR.4822.4822.2	controllerType=0 controllerNumber=1 scan=4822	15.7632
08118:2	1	L.ST[+933.344]LPPAIEM.T	HexNAc(3)Hex(2)	T[+933]	946.424	2	1891.84	1891.84	0	2.8	362	Specific	270.9	197.66	1.2	1.4	140	>pSMG_C_protein_MJ080907	40	180313_QEx_LA_MS628_Cterm_OpeRATOR.8440.8440.2	controllerType=0 controllerNumber=1 scan=8440	25.249
00940:1	1	E.LYK.S			423.26	1	423.26	423.26	0	-0.1	292	NRagged	270.44	47.95	47.95	1.04	140	>pSMG_C_protein_MJ080907	40	180313_QEx_LA_MS628_Cterm_OpeRATOR.2587.2587.2	controllerType=0 controllerNumber=1 scan=2587	10.1054
01057:2	1	P.T[+730.264]PSTVQ.T	HexNAc(2)Hex(2)	T[+730]	681.799	2	1362.59	1362.59	0	0.8	418	Specific	269.77	75.47	0.3	1.39	140	>pSMG_C_protein_MJ080907	40	180313_QEx_LA_MS628_Cterm_OpeRATOR.2682.2682.2	controllerType=0 controllerNumber=1 scan=2682	10.3404
01142:2	1	S.TPT[+406.159]P.S	HexNAc(2)	T[+406]	411.192	2	821.377	821.378	0	-0.7	513	Specific	268.16	20.43	20.43	1.15	140	>pSMG_C_protein_MJ080907	40	180313_QEx_LA_MS628_Cterm_OpeRATOR.2748.2748.2	controllerType=0 controllerNumber=1 scan=2748	10.5047
04972:2	1	S.TPS[+365.132]IIR.T	HexNAc(1)Hex(1)	S[+365]	526.28	2	1051.55	1051.55	0	0.8	439	Specific	266.71	108.21	41.24	1.31	140	>pSMG_C_protein_MJ080907	40	180313_QEx_LA_MS628_Cterm_OpeRATOR.5738.5738.2	controllerType=0 controllerNumber=1 scan=5738	18.076
10547:2	1	R.DHM[+15.995]VLLEFV.T		M[+16]	559.781	2	1118.55	1118.56	0	-0.5	272	NRagged	266.41	266.41	266.41	1.4	140	>pSMG_C_protein_MJ080907	40	180313_QEx_LA_MS628_Cterm_OpeRATOR.11389.11389.2	controllerType=0 controllerNumber=1 scan=11389	34.7726
04236:2	1	S.TT[+730.264]LL.S	HexNAc(2)Hex(2)	T[+730]	589.276	2	1177.55	1177.55	0	-0.6	358	Specific	263.06	263.06	31.74	1.39	140	>pSMG_C_protein_MJ080907	40	180313_QEx_LA_MS628_Cterm_OpeRATOR.5168.5168.2	controllerType=0 controllerNumber=1 scan=5168	16.6192
00498:3	1	P.T[+1095.397]PSTVQ.T	HexNAc(3)Hex(3)	T[+1095]	576.578	3	1727.72	1727.72	0	-1.2	418	Specific	262.97	262.97	0.3	1.4	140	>pSMG_C_protein_MJ080907	40	180313_QEx_LA_MS628_Cterm_OpeRATOR.2200.2200.3	controllerType=0 controllerNumber=1 scan=2200	9.1026
01833:2	1	P.T[+1095.397]PTPLS.T	HexNAc(3)Hex(3)	T[+1095]	855.869	2	1710.73	1710.73	0	-0.2	433	Specific	262.24	262.24	0.3	1.4	140	>pSMG_C_protein_MJ080907	40	180313_QEx_LA_MS628_Cterm_OpeRATOR.3280.3280.2	controllerType=0 controllerNumber=1 scan=3280	11.8128
06802:2	1	S.TPS[+365.132]II.R	HexNAc(1)Hex(1)	S[+365]	448.23	2	895.453	895.451	0	2.8	439	CRagged	262.09	69.37	26.95	1.31	140	>pSMG_C_protein_MJ080907	40	180313_QEx_LA_MS628_Cterm_OpeRATOR.7268.7268.2	controllerType=0 controllerNumber=1 scan=7268	22.0643
02872:2	1	H.T[+730.264]LSPPPS.T	HexNAc(2)Hex(2)	T[+730]	714.822	2	1428.64	1428.64	0	0.4	390	Specific	260.65	19.87	2	1.31	140	>pSMG_C_protein_MJ080907	40	180313_QEx_LA_MS628_Cterm_OpeRATOR.4141.4141.2	controllerType=0 controllerNumber=1 scan=4141	14.0734
06614:2	1	H.TST[+1095.397]APIAEL.T	HexNAc(3)Hex(3)	T[+1095]	999.45	2	1997.89	1997.88	0	6.7	324	Specific	260.42	260.42	1.2	1.39	140	>pSMG_C_protein_MJ080907	40	180313_QEx_LA_MS628_Cterm_OpeRATOR.7103.7103.2	controllerType=0 controllerNumber=1 scan=7103	21.6422
05520:2	1	K.S[+365.132]AMPEGYVQER.T	HexNAc(1)Hex(1)	S[+365]	816.357	2	1631.71	1631.71	0	-2.6	142	Specific	259.6	161.23	161.23	1.4	140	>pSMG_C_protein_MJ080907	40	180313_QEx_LA_MS628_Cterm_OpeRATOR.6184.6184.2	controllerType=0 controllerNumber=1 scan=6184	19.2347
08843:3	1	V.TAAGIT[+730.264]LGMDELYK.S	HexNAc(2)Hex(2)	T[+730]	738.343	3	2213.01	2213.02	0	-0.4	281	Specific	259.27	205.38	27.63	1.4	140	>pSMG_C_protein_MJ080907	40	180313_QEx_LA_MS628_Cterm_OpeRATOR.9243.9243.3	controllerType=0 controllerNumber=1 scan=9243	27.6996
10482:2	1	R.DHM[+15.995]VLLEFVTAAG.I		M[+16]	709.859	2	1418.71	1418.7	0	9.1	272	Non	258.42	258.42	258.42	1.4	140	>pSMG_C_protein_MJ080907	40	180313_QEx_LA_MS628_Cterm_OpeRATOR.11275.11275.2	controllerType=0 controllerNumber=1 scan=11275	34.362
00450:2	1	T.T[+365.132]KRPAV.T	HexNAc(1)Hex(1)	T[+365]	518.779	2	1036.55	1036.55	0	-0.7	791	Specific	258.25	130.75	130.75	1.39	140	>pSMG_C_protein_MJ080907	40	180313_QEx_LA_MS628_Cterm_OpeRATOR.2165.2165.2	controllerType=0 controllerNumber=1 scan=2165	9.0179
06546:2	1	S.T[+365.132]LPPAIEM[+15.995].T	HexNAc(1)Hex(1)	M[+16], T[+365]	626.799	2	1252.59	1252.59	0	3.5	363	Specific	258.22	203.32	110.59	1.38	140	>pSMG_C_protein_MJ080907	40	180313_QEx_LA_MS628_Cterm_OpeRATOR.7046.7046.2	controllerType=0 controllerNumber=1 scan=7046	21.4991
10706:3	1	K.GEELFTGVVPILVELDGDVNGHK.F			813.092	3	2437.26	2437.26	0	0.2	60	Non	257.85	257.85	257.85	1.4	140	>pSMG_C_protein_MJ080907	40	180313_QEx_LA_MS628_Cterm_OpeRATOR.12210.12210.3	controllerType=0 controllerNumber=1 scan=12210	38.2101
03289:2	1	R.HNIEDGSVQ.L			499.731	2	998.454	998.454	0	-0.1	225	Non	256.36	256.36	256.36	1.4	140	>pSMG_C_protein_MJ080907	40	180313_QEx_LA_MS628_Cterm_OpeRATOR.4459.4459.2	controllerType=0 controllerNumber=1 scan=4459	14.8713
07685:2	1	V.TAAGIT[+730.264]LGM[+15.995]DELYK.S	HexNAc(2)Hex(2)	M[+16], T[+730]	1115.01	2	2229.01	2229.01	0	1.2	281	Specific	255	218.68	32.19	1.58	140	>pSMG_C_protein_MJ080907	40	180313_QEx_LA_MS628_Cterm_OpeRATOR.8058.8058.2	controllerType=0 controllerNumber=1 scan=8058	24.2444
00714:2	1	R.YPDHM[+15.995]K.Q		M[+16]	403.678	2	806.349	806.35	0	-0.9	130	Non	252.96	252.96	113.69	1.39	140	>pSMG_C_protein_MJ080907	40	180313_QEx_LA_MS628_Cterm_OpeRATOR.2388.2388.2	controllerType=0 controllerNumber=1 scan=2388	9.5811
05888:2	1	R.TT[+365.132]GLRPYP.S	HexNAc(1)Hex(1)	T[+365]	635.315	2	1269.62	1269.62	0	1.8	445	Specific	252.82	133.74	0	1.31	140	>pSMG_C_protein_MJ080907	40	180313_QEx_LA_MS628_Cterm_OpeRATOR.6489.6489.2	controllerType=0 controllerNumber=1 scan=6489	20.0208
08812:2	1	R.TIFFKDDGNY.K			610.285	2	1219.56	1219.56	0	0	153	CRagged	252.69	252.69	252.69	1.4	140	>pSMG_C_protein_MJ080907	40	180313_QEx_LA_MS628_Cterm_OpeRATOR.9212.9212.2	controllerType=0 controllerNumber=1 scan=9212	27.6041
05481:2	1	T.T[+365.132]GLRPYP.S	HexNAc(1)Hex(1)	T[+365]	584.791	2	1168.57	1168.57	0	0.6	446	Specific	252.33	79.18	79.18	1.38	140	>pSMG_C_protein_MJ080907	40	180313_QEx_LA_MS628_Cterm_OpeRATOR.6150.6150.2	controllerType=0 controllerNumber=1 scan=6150	19.149
05455:2	1	K.EDGNILGH.K			427.704	2	854.4	854.4	0	-0.7	188	Non	252.1	252.1	252.1	1.4	140	>pSMG_C_protein_MJ080907	40	180313_QEx_LA_MS628_Cterm_OpeRATOR.6131.6131.2	controllerType=0 controllerNumber=1 scan=6131	19.1019
07078:2	1	V.S[+365.132]KGEELF.T	HexNAc(1)Hex(1)	S[+365]	587.772	2	1174.54	1174.54	0	-0.2	58	Specific	251.86	128.75	128.75	1.39	140	>pSMG_C_protein_MJ080907	40	180313_QEx_LA_MS628_Cterm_OpeRATOR.7522.7522.2	controllerType=0 controllerNumber=1 scan=7522	22.787
05838:2	1	S.AMPEGYVQER.T			590.278	2	1179.55	1179.55	0	2.7	143	NRagged	250.68	250.68	250.68	1.38	140	>pSMG_C_protein_MJ080907	40	180313_QEx_LA_MS628_Cterm_OpeRATOR.6448.6448.2	controllerType=0 controllerNumber=1 scan=6448	19.9118
03847:3	1	K.RPAVT[+203.079]VPGGGK.T	HexNAc(1)	T[+203]	414.567	3	1241.69	1241.68	0	2	793	NRagged	247.15	209.33	209.33	1.4	140	>pSMG_C_protein_MJ080907	40	180313_QEx_LA_MS628_Cterm_OpeRATOR.4852.4852.2	controllerType=0 controllerNumber=1 scan=4852	15.8361
06751:2	1	R.DHM[+15.995]VLLE.F		M[+16]	436.712	2	872.417	872.418	0	-1.2	272	Non	244.95	244.95	244.95	1.4	140	>pSMG_C_protein_MJ080907	40	180313_QEx_LA_MS628_Cterm_OpeRATOR.7224.7224.2	controllerType=0 controllerNumber=1 scan=7224	21.9523
04172:2	1	R.T[+730.264]TGLRPY.P	HexNAc(2)Hex(2)	T[+730]	769.354	2	1537.7	1537.7	0	-0.4	445	CRagged	242.14	102.04	0	1.39	140	>pSMG_C_protein_MJ080907	40	180313_QEx_LA_MS628_Cterm_OpeRATOR.5108.5108.2	controllerType=0 controllerNumber=1 scan=5108	16.4592
01250:2	1	S.TPT[+730.264]P.S	HexNAc(2)Hex(2)	T[+730]	573.246	2	1145.48	1145.48	0	1.2	513	Specific	241.6	241.6	241.6	1.4	140	>pSMG_C_protein_MJ080907	40	180313_QEx_LA_MS628_Cterm_OpeRATOR.2834.2834.2	controllerType=0 controllerNumber=1 scan=2834	10.7207
08884:3	1	V.TAAGIT[+730.264]LGMDELYK.S	HexNAc(2)Hex(2)	T[+730]	738.343	3	2213.01	2213.02	0	-0.8	281	Specific	240.84	133.51	15.28	1.4	140	>pSMG_C_protein_MJ080907	40	180313_QEx_LA_MS628_Cterm_OpeRATOR.9298.9298.3	controllerType=0 controllerNumber=1 scan=9298	27.8708
04977:2	1	K.RPAVTVPGGG.K			455.759	2	910.51	910.51	0	0	793	Non	239.68	239.68	239.68	1.4	140	>pSMG_C_protein_MJ080907	40	180313_QEx_LA_MS628_Cterm_OpeRATOR.5742.5742.2	controllerType=0 controllerNumber=1 scan=5742	18.0851
00578:2	1	V.T[+365.132]VPGGGK.T	HexNAc(1)Hex(1)	T[+365]	490.743	2	980.478	980.478	0	-0.5	797	Specific	238.65	175.72	175.72	1.39	140	>pSMG_C_protein_MJ080907	40	180313_QEx_LA_MS628_Cterm_OpeRATOR.2265.2265.2	controllerType=0 controllerNumber=1 scan=2265	9.2635
06021:2	1	L.ST[+730.264]LPPAIEM[+15.995].T	HexNAc(2)Hex(2)	M[+16], T[+730]	852.879	2	1704.75	1704.75	0	0.3	362	Specific	237.56	172.91	0	1.4	140	>pSMG_C_protein_MJ080907	40	180313_QEx_LA_MS628_Cterm_OpeRATOR.6597.6597.2	controllerType=0 controllerNumber=1 scan=6597	20.2944
00562:2	1	R.YPDHM[+15.995]K.Q		M[+16]	403.678	2	806.35	806.35	0	-0.5	130	Non	234.68	201.29	110.27	1.38	140	>pSMG_C_protein_MJ080907	40	180313_QEx_LA_MS628_Cterm_OpeRATOR.2249.2249.2	controllerType=0 controllerNumber=1 scan=2249	9.2224
07938:2	1	L.ST[+933.344]LPPAIEM.T	HexNAc(3)Hex(2)	T[+933]	946.422	2	1891.84	1891.84	0	0.6	362	Specific	234.13	139.35	1.2	1.4	140	>pSMG_C_protein_MJ080907	40	180313_QEx_LA_MS628_Cterm_OpeRATOR.8292.8292.2	controllerType=0 controllerNumber=1 scan=8292	24.8786
01521:2	1	R.AQASNSAVDG.T			460.209	2	919.411	919.412	0	-0.3	301	NRagged	233.21	161.36	161.36	1.35	140	>pSMG_C_protein_MJ080907	40	180313_QEx_LA_MS628_Cterm_OpeRATOR.3046.3046.2	controllerType=0 controllerNumber=1 scan=3046	11.2335
00204:2	1	S.TPS[+365.132]KP.T	HexNAc(1)Hex(1)	S[+365]	447.719	2	894.43	894.43	0	-0.6	522	Specific	232.74	50.03	35.51	1.35	140	>pSMG_C_protein_MJ080907	40	180313_QEx_LA_MS628_Cterm_OpeRATOR.1958.1958.2	controllerType=0 controllerNumber=1 scan=1958	8.5082
03699:2	1	F.EGDTLVNR.I			452.231	2	903.454	903.453	0	1.1	171	Non	227.81	174.6	174.6	0.99	140	>pSMG_C_protein_MJ080907	40	180313_QEx_LA_MS628_Cterm_OpeRATOR.4739.4739.2	controllerType=0 controllerNumber=1 scan=4739	15.5601
00181:2	1	G.DAAQPARR.A			442.739	2	884.47	884.47	0	0.2	21	Non	227.44	227.44	227.44	1.38	140	>pSMG_C_protein_MJ080907	40	180313_QEx_LA_MS628_Cterm_OpeRATOR.1883.1883.2	controllerType=0 controllerNumber=1 scan=1883	8.1992
03973:2	1	R.TT[+1095.397]GLRPYP.S	HexNAc(3)Hex(3)	T[+1095]	1000.45	2	1999.88	1999.89	0	-0.2	445	Specific	226.97	226.97	1.2	1.39	140	>pSMG_C_protein_MJ080907	40	180313_QEx_LA_MS628_Cterm_OpeRATOR.4959.4959.2	controllerType=0 controllerNumber=1 scan=4959	16.0978
03686:1	1	S.EEDLSSA.T			750.315	1	750.315	750.315	0	-0.8	45	NRagged	223.23	223.23	223.23	1.25	140	>pSMG_C_protein_MJ080907	40	180313_QEx_LA_MS628_Cterm_OpeRATOR.4730.4730.2	controllerType=0 controllerNumber=1 scan=4730	15.5378
06417:2	1	L.ST[+730.264]LPPAIEM[+15.995].T	HexNAc(2)Hex(2)	M[+16], T[+730]	852.879	2	1704.75	1704.75	0	-0.6	362	Specific	222.84	122.23	0	1.31	140	>pSMG_C_protein_MJ080907	40	180313_QEx_LA_MS628_Cterm_OpeRATOR.6937.6937.2	controllerType=0 controllerNumber=1 scan=6937	21.2238
00058:2	1	S.T[+1095.397]PTPSK.P	HexNAc(3)Hex(3)	T[+1095]	863.376	2	1725.75	1725.74	0	2	513	CRagged	221.39	221.39	0.3	1.25	140	>pSMG_C_protein_MJ080907	40	180313_QEx_LA_MS628_Cterm_OpeRATOR.1626.1626.2	controllerType=0 controllerNumber=1 scan=1626	7.2201
05043:2	1	K.SAM[+15.995]PEGYVQER.T		M[+16]	641.788	2	1282.57	1282.57	0	-3.1	142	Specific	220.94	220.94	54.75	1.06	140	>pSMG_C_protein_MJ080907	40	180313_QEx_LA_MS628_Cterm_OpeRATOR.5803.5803.2	controllerType=0 controllerNumber=1 scan=5803	18.2413
05304:2	1	S.TPS[+365.132]IIR.T	HexNAc(1)Hex(1)	S[+365]	526.28	2	1051.55	1051.55	0	1.2	439	Specific	219.7	114.07	49.5	0.78	140	>pSMG_C_protein_MJ080907	40	180313_QEx_LA_MS628_Cterm_OpeRATOR.6017.6017.2	controllerType=0 controllerNumber=1 scan=6017	18.8213
05240:2	1	R.T[+365.132]T[+365.132]GLRPYP.S	HexNAc(1)Hex(1),HexNAc(1)Hex(1)	T[+365]*2	817.88	2	1634.75	1634.75	0	-0.3	445	Specific	218.43	118.98	1.23	1.34	140	>pSMG_C_protein_MJ080907	40	180313_QEx_LA_MS628_Cterm_OpeRATOR.5966.5966.2	controllerType=0 controllerNumber=1 scan=5966	18.6878
07384:2	1	R.TIFFKDDGNYK.T			674.334	2	1347.66	1347.66	0	2.5	153	Specific	214.55	214.55	214.55	1.24	140	>pSMG_C_protein_MJ080907	40	180313_QEx_LA_MS628_Cterm_OpeRATOR.7776.7776.2	controllerType=0 controllerNumber=1 scan=7776	23.4534
03325:2	1	P.T[+730.264]PTPL.S	HexNAc(2)Hex(2)	T[+730]	629.787	2	1258.57	1258.57	0	-0.5	433	Specific	214.53	214.53	0.3	1.35	140	>pSMG_C_protein_MJ080907	40	180313_QEx_LA_MS628_Cterm_OpeRATOR.4483.4483.2	controllerType=0 controllerNumber=1 scan=4483	14.9316
05125:2	1	K.SAM[+15.995]PEGYVQER.T		M[+16]	641.791	2	1282.57	1282.57	0	0.6	142	Specific	213.19	213.19	156.83	1.31	140	>pSMG_C_protein_MJ080907	40	180313_QEx_LA_MS628_Cterm_OpeRATOR.5868.5868.2	controllerType=0 controllerNumber=1 scan=5868	18.4145
08055:2	1	R.AEVKFEGDTLVN.R			661.334	2	1321.66	1321.66	0	-1.5	166	Non	212.4	138.21	138.21	1.02	140	>pSMG_C_protein_MJ080907	40	180313_QEx_LA_MS628_Cterm_OpeRATOR.8388.8388.2	controllerType=0 controllerNumber=1 scan=8388	25.117
08163:3	1	K.LEYNYNSHNVYIMADK.Q			658.639	3	1973.9	1973.91	0	-1.1	197	Non	210.83	210.83	210.83	1.38	140	>pSMG_C_protein_MJ080907	40	180313_QEx_LA_MS628_Cterm_OpeRATOR.8484.8484.3	controllerType=0 controllerNumber=1 scan=8484	25.3651
00264:2	1	S.TPS[+568.212]KP.T	HexNAc(2)Hex(1)	S[+568]	549.259	2	1097.51	1097.51	0	0.2	522	Specific	210.02	4.95	4.95	0.75	140	>pSMG_C_protein_MJ080907	40	180313_QEx_LA_MS628_Cterm_OpeRATOR.2012.2012.2	controllerType=0 controllerNumber=1 scan=2012	8.6494
00006:2	1	L.S[+365.132]KDPNEKR.D	HexNAc(1)Hex(1)	S[+365]	669.822	2	1338.64	1338.64	0	-1.1	264	CRagged	209.86	53.33	53.33	0.95	140	>pSMG_C_protein_MJ080907	40	180313_QEx_LA_MS628_Cterm_OpeRATOR.705.705.2	controllerType=0 controllerNumber=1 scan=705	3.1548
05878:2	1	I.T[+365.132]LGM[+15.995]DELYK.S	HexNAc(1)Hex(1)	M[+16], T[+365]	725.829	2	1450.65	1450.65	0	-0.1	286	Specific	209.51	69.2	69.2	1.07	140	>pSMG_C_protein_MJ080907	40	180313_QEx_LA_MS628_Cterm_OpeRATOR.6479.6479.2	controllerType=0 controllerNumber=1 scan=6479	19.9952
04864:2	1	R.HETQEVL.I			428.214	2	855.422	855.421	0	1.3	666	Non	208.86	208.86	208.86	1.03	140	>pSMG_C_protein_MJ080907	40	180313_QEx_LA_MS628_Cterm_OpeRATOR.5656.5656.2	controllerType=0 controllerNumber=1 scan=5656	17.8748
03042:2	1	A.TGATMVS[+203.079].K	HexNAc(1)	S[+203]	435.2	2	869.392	869.392	0	-0.1	52	CRagged	207.2	94.01	0	0.76	140	>pSMG_C_protein_MJ080907	40	180313_QEx_LA_MS628_Cterm_OpeRATOR.4278.4278.2	controllerType=0 controllerNumber=1 scan=4278	14.4175
06265:2	1	L.ST[+730.264]LPPAIEM[+15.995].T	HexNAc(2)Hex(2)	M[+16], T[+730]	852.877	2	1704.75	1704.75	0	-2.2	362	Specific	206.91	153.65	0	1.28	140	>pSMG_C_protein_MJ080907	40	180313_QEx_LA_MS628_Cterm_OpeRATOR.6805.6805.2	controllerType=0 controllerNumber=1 scan=6805	20.8709
01355:2	1	V.TVPGGGKT[+365.132].T	HexNAc(1)Hex(1)	T[+365]	541.268	2	1081.53	1081.53	0	1.6	797	Specific	205.27	108.24	23.41	1.16	140	>pSMG_C_protein_MJ080907	40	180313_QEx_LA_MS628_Cterm_OpeRATOR.2922.2922.2	controllerType=0 controllerNumber=1 scan=2922	10.937
06085:2	1	L.ST[+730.264]LPPAIEM[+15.995].T	HexNAc(2)Hex(2)	M[+16], T[+730]	852.88	2	1704.75	1704.75	0	0.6	362	Specific	205.2	149.08	0	1.35	140	>pSMG_C_protein_MJ080907	40	180313_QEx_LA_MS628_Cterm_OpeRATOR.6657.6657.2	controllerType=0 controllerNumber=1 scan=6657	20.4724
08670:2	1	S.T[+365.132]LPPAIEM.T	HexNAc(1)Hex(1)	T[+365]	618.8	2	1236.59	1236.59	0	0.4	363	Specific	205.2	145.73	145.73	1.22	140	>pSMG_C_protein_MJ080907	40	180313_QEx_LA_MS628_Cterm_OpeRATOR.9070.9070.2	controllerType=0 controllerNumber=1 scan=9070	27.2039
05355:2	1	K.EDGNILGH.K			427.703	2	854.399	854.4	0	-1.5	188	Non	204.88	204.88	204.88	1.32	140	>pSMG_C_protein_MJ080907	40	180313_QEx_LA_MS628_Cterm_OpeRATOR.6054.6054.2	controllerType=0 controllerNumber=1 scan=6054	18.9128
01699:2	1	A.TGAT[+365.132]M[+15.995]V.S	HexNAc(1)Hex(1)	M[+16], T[+365]	480.707	2	960.407	960.408	0	-1.3	52	Specific	203.56	70.91	57.44	0.91	140	>pSMG_C_protein_MJ080907	40	180313_QEx_LA_MS628_Cterm_OpeRATOR.3176.3176.2	controllerType=0 controllerNumber=1 scan=3176	11.5452
07935:2	1	R.T[+365.132]IFFKDDGNY.K	HexNAc(1)Hex(1)	T[+365]	792.852	2	1584.7	1584.7	0	0.4	153	CRagged	202.51	71.1	71.1	0.99	140	>pSMG_C_protein_MJ080907	40	180313_QEx_LA_MS628_Cterm_OpeRATOR.8288.8288.2	controllerType=0 controllerNumber=1 scan=8288	24.8636
06914:2	1	H.TST[+1095.397]APIAEL.T	HexNAc(3)Hex(3)	T[+1095]	999.446	2	1997.88	1997.88	0	2.3	324	Specific	202.06	202.06	1.2	1.35	140	>pSMG_C_protein_MJ080907	40	180313_QEx_LA_MS628_Cterm_OpeRATOR.7371.7371.2	controllerType=0 controllerNumber=1 scan=7371	22.3587
02448:2	1	F.FKDDGNYK.T			493.732	2	986.457	986.458	0	-1.3	156	NRagged	201.43	198	198	1.34	140	>pSMG_C_protein_MJ080907	40	180313_QEx_LA_MS628_Cterm_OpeRATOR.3802.3802.2	controllerType=0 controllerNumber=1 scan=3802	13.186
06164:2	1	L.ST[+730.264]LPPAIEM[+15.995].T	HexNAc(2)Hex(2)	M[+16], T[+730]	852.881	2	1704.75	1704.75	0	2.1	362	Specific	201.02	148.54	0	1.11	140	>pSMG_C_protein_MJ080907	40	180313_QEx_LA_MS628_Cterm_OpeRATOR.6722.6722.2	controllerType=0 controllerNumber=1 scan=6722	20.6535
01178:2	1	P.T[+730.264]PSTVQ.T	HexNAc(2)Hex(2)	T[+730]	681.8	2	1362.59	1362.59	0	2	418	Specific	200.6	34.89	0.3	0.76	140	>pSMG_C_protein_MJ080907	40	180313_QEx_LA_MS628_Cterm_OpeRATOR.2775.2775.2	controllerType=0 controllerNumber=1 scan=2775	10.5708
06008:2	1	K.SAM[+15.995]P[+15.995]EGYVQER.T		M[+16], P[+16]	649.787	2	1298.57	1298.57	0	-1.3	142	Specific	198.57	172.37	172.37	1.2	140	>pSMG_C_protein_MJ080907	40	180313_QEx_LA_MS628_Cterm_OpeRATOR.6581.6581.2	controllerType=0 controllerNumber=1 scan=6581	20.2488
07645:2	1	R.TIFFKDDGNYK.T			674.336	2	1347.66	1347.66	0	5	153	Specific	197.75	197.75	197.75	0.97	140	>pSMG_C_protein_MJ080907	40	180313_QEx_LA_MS628_Cterm_OpeRATOR.8023.8023.2	controllerType=0 controllerNumber=1 scan=8023	24.1567
07301:3	1	K.LEYNYNSHNVYIM[+15.995]ADK.Q		M[+16]	663.971	3	1989.9	1989.9	0	-0.9	197	Non	197.25	197.25	197.25	1.39	140	>pSMG_C_protein_MJ080907	40	180313_QEx_LA_MS628_Cterm_OpeRATOR.7703.7703.3	controllerType=0 controllerNumber=1 scan=7703	23.2618
01374:2	1	S.T[+860.327]PTP.S	HexNAc(2)Hex(1)Fuc(2)	T[+860]	638.278	2	1275.55	1275.55	0	1.3	513	Specific	197.21	197.21	0.3	1.19	140	>pSMG_C_protein_MJ080907	40	180313_QEx_LA_MS628_Cterm_OpeRATOR.2935.2935.2	controllerType=0 controllerNumber=1 scan=2935	10.9682
06334:2	1	R.T[+365.132]T[+365.132]GLRPYP.S	HexNAc(1)Hex(1),HexNAc(1)Hex(1)	T[+365]*2	817.878	2	1634.75	1634.75	0	-2.7	445	Specific	196.79	136.65	2.64	1.09	140	>pSMG_C_protein_MJ080907	40	180313_QEx_LA_MS628_Cterm_OpeRATOR.6867.6867.2	controllerType=0 controllerNumber=1 scan=6867	21.0301
06697:2	1	I.T[+730.264]LGMDELYK.S	HexNAc(2)Hex(2)	T[+730]	900.398	2	1799.79	1799.79	0	0.9	286	Specific	196.37	124.05	124.05	1.36	140	>pSMG_C_protein_MJ080907	40	180313_QEx_LA_MS628_Cterm_OpeRATOR.7175.7175.2	controllerType=0 controllerNumber=1 scan=7175	21.8273
04550:2	1	S.AM[+15.995]PEGYVQER.T		M[+16]	598.272	2	1195.54	1195.54	0	-3.4	143	NRagged	195.01	195.01	153.21	0.56	140	>pSMG_C_protein_MJ080907	40	180313_QEx_LA_MS628_Cterm_OpeRATOR.5418.5418.2	controllerType=0 controllerNumber=1 scan=5418	17.251
01865:2	1	A.TGAT[+365.132]M[+15.995]V.S	HexNAc(1)Hex(1)	M[+16], T[+365]	480.707	2	960.407	960.408	0	-0.5	52	Specific	194.2	25.42	25.42	0.56	140	>pSMG_C_protein_MJ080907	40	180313_QEx_LA_MS628_Cterm_OpeRATOR.3309.3309.2	controllerType=0 controllerNumber=1 scan=3309	11.8942
07825:2	1	I.T[+365.132]LGM[+15.995]DELY.K	HexNAc(1)Hex(1)	M[+16], T[+365]	661.781	2	1322.55	1322.56	0	-0.8	286	CRagged	193.2	71.85	71.85	1.29	140	>pSMG_C_protein_MJ080907	40	180313_QEx_LA_MS628_Cterm_OpeRATOR.8188.8188.2	controllerType=0 controllerNumber=1 scan=8188	24.5869
01797:2	1	A.TGAT[+365.132]M[+15.995]V.S	HexNAc(1)Hex(1)	M[+16], T[+365]	480.708	2	960.408	960.408	0	0.1	52	Specific	191.67	53.04	29.66	0.76	140	>pSMG_C_protein_MJ080907	40	180313_QEx_LA_MS628_Cterm_OpeRATOR.3247.3247.2	controllerType=0 controllerNumber=1 scan=3247	11.7229
00345:2	1	A.TMVS[+365.132]K.G	HexNAc(1)Hex(1)	S[+365]	465.721	2	930.434	930.434	0	0.7	55	CRagged	190.91	88.53	18.45	0.76	140	>pSMG_C_protein_MJ080907	40	180313_QEx_LA_MS628_Cterm_OpeRATOR.2077.2077.2	controllerType=0 controllerNumber=1 scan=2077	8.805
09690:2	1	N.T[+365.132]PIGDGPVLLPDNHYL.S	HexNAc(1)Hex(1)	T[+365]	1043.52	2	2086.03	2086.02	0	1.3	242	Specific	185.51	145.57	145.57	1.4	140	>pSMG_C_protein_MJ080907	40	180313_QEx_LA_MS628_Cterm_OpeRATOR.10218.10218.2	controllerType=0 controllerNumber=1 scan=10218	30.7917
07574:2	1	H.TS[+730.264]TAPIAEL.T	HexNAc(2)Hex(2)	S[+730]	816.878	2	1632.75	1632.75	0	0.6	324	Specific	182.35	108.53	0	1.24	140	>pSMG_C_protein_MJ080907	40	180313_QEx_LA_MS628_Cterm_OpeRATOR.7953.7953.2	controllerType=0 controllerNumber=1 scan=7953	23.9593
00434:2	1	T.T[+203.079]KRPAV.T	HexNAc(1)	T[+203]	437.753	2	874.499	874.499	0	-0.1	791	Specific	181.92	109.56	109.56	1.18	140	>pSMG_C_protein_MJ080907	40	180313_QEx_LA_MS628_Cterm_OpeRATOR.2155.2155.2	controllerType=0 controllerNumber=1 scan=2155	8.9929
06940:2	1	H.T[+933.344]STAPIAEL.T	HexNAc(3)Hex(2)	T[+933]	918.413	2	1835.82	1835.83	0	-4.6	324	Specific	176.06	176.06	0	1.01	140	>pSMG_C_protein_MJ080907	40	180313_QEx_LA_MS628_Cterm_OpeRATOR.7395.7395.2	controllerType=0 controllerNumber=1 scan=7395	22.4256
06740:2	1	H.T[+933.344]STAPIAEL.T	HexNAc(3)Hex(2)	T[+933]	918.42	2	1835.83	1835.83	0	3.7	324	Specific	175.16	175.16	0	1.08	140	>pSMG_C_protein_MJ080907	40	180313_QEx_LA_MS628_Cterm_OpeRATOR.7215.7215.2	controllerType=0 controllerNumber=1 scan=7215	21.93
05339:2	1	K.S[+365.132]AMPEGYVQER.T	HexNAc(1)Hex(1)	S[+365]	816.361	2	1631.71	1631.71	0	2.3	142	Specific	173.59	85.58	85.58	1.15	140	>pSMG_C_protein_MJ080907	40	180313_QEx_LA_MS628_Cterm_OpeRATOR.6043.6043.2	controllerType=0 controllerNumber=1 scan=6043	18.885
06344:2	1	L.S[+730.264]TLPPAIEM[+15.995].T	HexNAc(2)Hex(2)	M[+16], S[+730]	852.88	2	1704.75	1704.75	0	0.9	362	Specific	169.66	111.97	0	1.27	140	>pSMG_C_protein_MJ080907	40	180313_QEx_LA_MS628_Cterm_OpeRATOR.6875.6875.2	controllerType=0 controllerNumber=1 scan=6875	21.0518
08901:2	1	K.FEGDTLVNRIELK.G			767.417	2	1533.83	1533.83	0	0.1	170	Non	168.69	168.69	168.69	1.13	140	>pSMG_C_protein_MJ080907	40	180313_QEx_LA_MS628_Cterm_OpeRATOR.9317.9317.2	controllerType=0 controllerNumber=1 scan=9317	27.9354
09810:3	1	N.T[+365.132]PIGDGPVLLPDNHYL.S	HexNAc(1)Hex(1)	T[+365]	696.012	3	2086.02	2086.02	0	-1	242	Specific	167.3	167.3	167.3	1.4	140	>pSMG_C_protein_MJ080907	40	180313_QEx_LA_MS628_Cterm_OpeRATOR.10344.10344.3	controllerType=0 controllerNumber=1 scan=10344	31.1609
07920:2	1	L.S[+730.264]TLPPAIEM.T	HexNAc(2)Hex(2)	S[+730]	844.881	2	1688.76	1688.76	0	-0.1	362	Specific	164.97	84.79	0	1.29	140	>pSMG_C_protein_MJ080907	40	180313_QEx_LA_MS628_Cterm_OpeRATOR.8268.8268.2	controllerType=0 controllerNumber=1 scan=8268	24.7937
04859:3	1	R.T[+730.264]TGLRPYP.S	HexNAc(2)Hex(2)	T[+730]	545.589	3	1634.75	1634.75	0	-1	445	Specific	155.63	95.5	0	1.1	140	>pSMG_C_protein_MJ080907	40	180313_QEx_LA_MS628_Cterm_OpeRATOR.5651.5651.3	controllerType=0 controllerNumber=1 scan=5651	17.8611
05331:2	1	R.T[+365.132]T[+365.132]GLRPYP.S	HexNAc(1)Hex(1),HexNAc(1)Hex(1)	T[+365]*2	817.883	2	1634.76	1634.75	0	2.9	445	Specific	154.34	73.6	1.05	0.95	140	>pSMG_C_protein_MJ080907	40	180313_QEx_LA_MS628_Cterm_OpeRATOR.6037.6037.2	controllerType=0 controllerNumber=1 scan=6037	18.8702
05784:2	1	L.ST[+933.344]LPPAIEM[+15.995].T	HexNAc(3)Hex(2)	M[+16], T[+933]	954.42	2	1907.83	1907.83	0	1.8	362	Specific	153.16	125.39	1.2	1.24	140	>pSMG_C_protein_MJ080907	40	180313_QEx_LA_MS628_Cterm_OpeRATOR.6409.6409.2	controllerType=0 controllerNumber=1 scan=6409	19.8133
09240:2	1	N.T[+365.132]PIGDGPVLLPDNHYLS.T	HexNAc(1)Hex(1)	T[+365]	1087.03	2	2173.06	2173.05	0	2.1	242	Specific	149.9	142.49	5.17	1.31	140	>pSMG_C_protein_MJ080907	40	180313_QEx_LA_MS628_Cterm_OpeRATOR.9717.9717.2	controllerType=0 controllerNumber=1 scan=9717	29.2061
09320:2	1	V.T[+365.132]AAGITLGMDELYK.S	HexNAc(1)Hex(1)	T[+365]	924.444	2	1847.88	1847.88	0	-0.9	281	Specific	117.25	102.36	8	1.38	140	>pSMG_C_protein_MJ080907	40	180313_QEx_LA_MS628_Cterm_OpeRATOR.9799.9799.2	controllerType=0 controllerNumber=1 scan=9799	29.4536
09210:2	1	G.DGPVLLPDNHYLS.T			720.362	2	1439.72	1439.72	0	0.6	246	NRagged	110.29	110.29	110.29	1.19	140	>pSMG_C_protein_MJ080907	40	180313_QEx_LA_MS628_Cterm_OpeRATOR.9682.9682.2	controllerType=0 controllerNumber=1 scan=9682	29.1011
04326:2	1	K.S[+365.132]AM[+15.995]PEGYVQER.T	HexNAc(1)Hex(1)	M[+16], S[+365]	824.356	2	1647.7	1647.71	0	-0.6	142	Specific	104.92	35.11	35.11	1.13	140	>pSMG_C_protein_MJ080907	40	180313_QEx_LA_MS628_Cterm_OpeRATOR.5234.5234.2	controllerType=0 controllerNumber=1 scan=5234	16.7803
03693:2	1	K.RPAVT[+365.132]VPGGGK.T	HexNAc(1)Hex(1)	T[+365]	702.372	2	1403.74	1403.74	0	0	793	NRagged	95.52	93.98	93.98	1.31	140	>pSMG_C_protein_MJ080907	40	180313_QEx_LA_MS628_Cterm_OpeRATOR.4735.4735.2	controllerType=0 controllerNumber=1 scan=4735	15.5511
09863:3	1	A.DHYQQNTPIGDGPVLLPDNHYL.S			836.071	3	2506.2	2506.2	0	-1.1	236	NRagged	79.23	79.23	79.23	1.36	140	>pSMG_C_protein_MJ080907	40	180313_QEx_LA_MS628_Cterm_OpeRATOR.10408.10408.3	controllerType=0 controllerNumber=1 scan=10408	31.3656
06784:2	1	N.IEDGSVQLADHYQQN.T			858.895	2	1716.78	1716.78	0	0.5	227	NRagged	63.76	63.76	63.76	1.36	140	>pSMG_C_protein_MJ080907	40	180313_QEx_LA_MS628_Cterm_OpeRATOR.7251.7251.2	controllerType=0 controllerNumber=1 scan=7251	22.0189
06613:2	1	R.HNIEDGSVQLADHYQQN.T			984.445	2	1967.88	1967.88	0	-1.1	225	NRagged	40.61	40.61	40.61	1.2	140	>pSMG_C_protein_MJ080907	40	180313_QEx_LA_MS628_Cterm_OpeRATOR.7102.7102.2	controllerType=0 controllerNumber=1 scan=7102	21.6399
