# Supplementary material for: EatA mediated degradation of intestinal mucus is species-specific and driven by MUC2 structural features
Source: Nat Commun. 2025 Dec 31;17:158. doi: 10.1038/s41467-025-68037-0 (PMC12775068; doi:10.1038/s41467-025-68037-0)
Supplement: Supplementary file 12 — Supplementary data 3 [file 41467_2025_68037_MOESM12_ESM.xlsx]

## Sheet: S3
	Supplementary data	Figure	Mass spectrometry instrument	Software	Protein database	Description
	S3	3F-G	Q Exactive HF-X	MASCOT v2.10.21, Fragpipe v20.0	Human and ETEC H10470 reference proteome (UP000005640 and UP000006877 UniProt)	Peptide identifications of glutaraldehyde crosslinked MUC2C and H134R EatA
Protein	Protein ID	Entry Name	Gene	Protein Length	Organism	Protein Existence	Description	Protein Probability	Top Peptide Probability	Combined Total Peptides	Combined Spectral Count	Combined Unique Spectral Count	Combined Total Spectral Count	Band_1 Spectral Count	Band_2 Spectral Count	Band_3 Spectral Count	Band_4 Spectral Count	Band_1 Unique Spectral Count	Band_2 Unique Spectral Count	Band_3 Unique Spectral Count	Band_4 Unique Spectral Count	Band_1 Total Spectral Count	Band_2 Total Spectral Count	Band_3 Total Spectral Count	Band_4 Total Spectral Count	Band_1 Intensity	Band_2 Intensity	Band_3 Intensity	Band_4 Intensity	Indistinguishable Proteins
contam_sp|P00761|TRYP_PIG	P00761	TRYP_PIG		231	Sus scrofa OX=9823	1:Experimental evidence at protein level	Trypsin	1	0.9989	2	177	177	177	33	86	53	5	33	86	53	5	33	86	53	5	4750000000	71900000000	8540000000	104000000
contam_sp|P02769|ALBU_BOVIN	P02769	ALBU_BOVIN	ALB	607	Bos taurus OX=9913	1:Experimental evidence at protein level	Albumin	1	0.999	12	64	40	64	17	25	22	0	10	17	13	0	17	25	22	0	86300000	205000000	118000000	0
sp|O75822|EIF3J_HUMAN	O75822	EIF3J_HUMAN	EIF3J	258	Homo sapiens OX=9606	1:Experimental evidence at protein level	Eukaryotic translation initiation factor 3 subunit J	0.9405	0.9989	1	12	12	12	5	4	3	0	5	4	3	0	5	4	3	0	26700000	32300000	17400000	0
sp|P01040|CYTA_HUMAN	P01040	CYTA_HUMAN	CSTA	98	Homo sapiens OX=9606	1:Experimental evidence at protein level	Cystatin-A	1	0.9888	1	4	0	4	0	2	2	0	0	0	0	0	0	2	2	0	0	33800000	13400000	0
sp|P02533|K1C14_HUMAN	P02533	K1C14_HUMAN	KRT14	472	Homo sapiens OX=9606	1:Experimental evidence at protein level	Keratin, type I cytoskeletal 14	1	0.9968	12	6	2	100	0	0	6	0	0	0	2	0	24	19	57	0	0	0	58200000	0
sp|P02538|K2C6A_HUMAN	P02538	K2C6A_HUMAN	KRT6A	564	Homo sapiens OX=9606	1:Experimental evidence at protein level	Keratin, type II cytoskeletal 6A	1	0.999	19	38	3	77	1	0	37	0	0	0	3	0	16	8	53	0	7.27693e+06	0	190000000	0
sp|P02751|FINC_HUMAN	P02751	FINC_HUMAN	FN1	2477	Homo sapiens OX=9606	1:Experimental evidence at protein level	Fibronectin	1	0.999	8	21	14	21	0	19	2	0	0	13	1	0	0	19	2	0	0	370000000	17800000	0
sp|P02768|ALBU_HUMAN	P02768	ALBU_HUMAN	ALB	609	Homo sapiens OX=9606	1:Experimental evidence at protein level	Albumin	1	0.9962	8	10	0	34	0	0	10	0	0	0	0	0	7	8	19	0	0	0	38700000	0	tr|A0A0C4DGB6|A0A0C4DGB6_HUMAN
sp|P04264|K2C1_HUMAN	P04264	K2C1_HUMAN	KRT1	644	Homo sapiens OX=9606	1:Experimental evidence at protein level	Keratin, type II cytoskeletal 1	1	0.999	35	368	301	368	131	92	144	1	107	74	119	1	131	92	144	1	2410000000	2850000000	2790000000	2.4648e+06
sp|P04908|H2A1B_HUMAN	P04908	H2A1B_HUMAN	H2AC4	130	Homo sapiens OX=9606	1:Experimental evidence at protein level	Histone H2A type 1-B/E	0.5932	0.9879	1	4	0	4	0	0	4	0	0	0	0	0	0	0	4	0	0	0	13500000	0	sp|P0C0S5|H2AZ_HUMAN, sp|P0C0S8|H2A1_HUMAN, sp|P16104|H2AX_HUMAN, sp|P20671|H2A1D_HUMAN, sp|Q16777|H2A2C_HUMAN, sp|Q6FI13|H2A2A_HUMAN, sp|Q71UI9|H2AV_HUMAN, sp|Q7L7L0|H2A3_HUMAN, sp|Q8IUE6|H2A2B_HUMAN, sp|Q93077|H2A1C_HUMAN, sp|Q96KK5|H2A1H_HUMAN, sp|Q96QV6|H2A1A_HUMAN, sp|Q99878|H2A1J_HUMAN, sp|Q9BTM1|H2AJ_HUMAN, tr|A0A0U1RR32|A0A0U1RR32_HUMAN, tr|A0A0U1RRH7|A0A0U1RRH7_HUMAN, tr|A0A3B3IS11|A0A3B…
sp|P08779|K1C16_HUMAN	P08779	K1C16_HUMAN	KRT16	473	Homo sapiens OX=9606	1:Experimental evidence at protein level	Keratin, type I cytoskeletal 16	1	0.999	20	60	15	126	0	2	58	0	0	0	15	0	24	19	83	0	0	17100000	461000000	0
sp|P13645|K1C10_HUMAN	P13645	K1C10_HUMAN	KRT10	584	Homo sapiens OX=9606	1:Experimental evidence at protein level	Keratin, type I cytoskeletal 10	1	0.999	21	195	0	216	79	36	79	1	0	0	0	0	86	42	87	1	751000000	626000000	923000000	16700000	tr|A0A1B0GVI3|A0A1B0GVI3_HUMAN
sp|P13647|K2C5_HUMAN	P13647	K2C5_HUMAN	KRT5	590	Homo sapiens OX=9606	1:Experimental evidence at protein level	Keratin, type II cytoskeletal 5	1	0.9984	16	18	0	63	4	0	14	0	0	0	0	0	15	7	41	0	17300000	0	68500000	0
sp|P20930|FILA_HUMAN	P20930	FILA_HUMAN	FLG	4061	Homo sapiens OX=9606	1:Experimental evidence at protein level	Filaggrin	0.708	0.9927	1	1	1	1	1	0	0	0	1	0	0	0	1	0	0	0	0	0	0	0
sp|P31151|S10A7_HUMAN	P31151	S10A7_HUMAN	S100A7	101	Homo sapiens OX=9606	1:Experimental evidence at protein level	Protein S100-A7	1	0.9988	2	7	3	7	1	2	2	2	0	2	1	0	1	2	2	2	1563918	13000000	10800000	8776432
sp|P35527|K1C9_HUMAN	P35527	K1C9_HUMAN	KRT9	623	Homo sapiens OX=9606	1:Experimental evidence at protein level	Keratin, type I cytoskeletal 9	1	0.999	24	297	147	297	119	68	110	0	61	35	51	0	119	68	110	0	1690000000	1690000000	1640000000	0
sp|P35908|K22E_HUMAN	P35908	K22E_HUMAN	KRT2	639	Homo sapiens OX=9606	1:Experimental evidence at protein level	Keratin, type II cytoskeletal 2 epidermal	1	0.999	21	111	84	150	34	24	53	0	24	19	41	0	48	33	69	0	239000000	306000000	406000000	0
sp|P48668|K2C6C_HUMAN	P48668	K2C6C_HUMAN	KRT6C	564	Homo sapiens OX=9606	1:Experimental evidence at protein level	Keratin, type II cytoskeletal 6C	0.99	0.9957	19	2	0	76	0	0	2	0	0	0	0	0	16	8	52	0	0	0	6358326	0
sp|P62805|H4_HUMAN	P62805	H4_HUMAN	H4C1	103	Homo sapiens OX=9606	1:Experimental evidence at protein level	Histone H4	1	0.9987	4	7	7	7	0	1	6	0	0	1	6	0	0	1	6	0	0	7426916	20600000	0
sp|P68104|EF1A1_HUMAN	P68104	EF1A1_HUMAN	EEF1A1	462	Homo sapiens OX=9606	1:Experimental evidence at protein level	Elongation factor 1-alpha 1	0.7865	0.9952	1	1	0	1	0	0	1	0	0	0	0	0	0	0	1	0	0	0	3.95447e+06	0	sp|Q05639|EF1A2_HUMAN, sp|Q5VTE0|EF1A3_HUMAN, tr|A0A087WVQ9|A0A087WVQ9_HUMAN, tr|A0A2U3TZH3|A0A2U3TZH3_HUMAN, tr|A0A7I2V3H3|A0A7I2V3H3_HUMAN, tr|A0A7I2V5N4|A0A7I2V5N4_HUMAN, tr|A0A7I2V659|A0A7I2V659_HUMAN
sp|P68431|H31_HUMAN	P68431	H31_HUMAN	H3C1	136	Homo sapiens OX=9606	1:Experimental evidence at protein level	Histone H3.1	0.9989	0.991	2	5	0	5	0	0	5	0	0	0	0	0	0	0	5	0	0	0	15200000	0	sp|P84243|H33_HUMAN, sp|Q16695|H31T_HUMAN, sp|Q71DI3|H32_HUMAN, tr|A0A590UJJ6|A0A590UJJ6_HUMAN, tr|B4DEB1|B4DEB1_HUMAN, tr|K7EK07|K7EK07_HUMAN, tr|K7EMV3|K7EMV3_HUMAN, tr|K7ES00|K7ES00_HUMAN
sp|P81605|DCD_HUMAN	P81605	DCD_HUMAN	DCD	110	Homo sapiens OX=9606	1:Experimental evidence at protein level	Dermcidin	1	0.999	2	18	18	18	8	5	5	0	8	5	5	0	8	5	5	0	40900000	207000000	91200000	0
sp|P98160|PGBM_HUMAN	P98160	PGBM_HUMAN	HSPG2	4391	Homo sapiens OX=9606	1:Experimental evidence at protein level	Basement membrane-specific heparan sulfate proteoglycan core protein	1	0.999	14	54	52	54	0	29	25	0	0	29	23	0	0	29	25	0	0	220000000	174000000	0
sp|Q02817|MUC2_HUMAN	Q02817	MUC2_HUMAN	MUC2	5289	Homo sapiens OX=9606	1:Experimental evidence at protein level	Mucin-2	1	0.999	8	238	0	238	32	123	81	2	0	0	0	0	32	123	81	2	569000000	44800000000	9840000000	0	tr|A0A0G2JR65|A0A0G2JR65_HUMAN, tr|A0A6Q8PFN2|A0A6Q8PFN2_HUMAN
sp|Q84GK0|EATA_ECOH1	Q84GK0	EATA_ECOH1	eatA	1364	Escherichia coli O78:H11 (strain H10407 / ETEC) OX=316401	1:Experimental evidence at protein level	Serine protease EatA	1	0.999	42	2264	2264	2264	1275	201	751	37	1275	201	751	37	1275	201	751	37	53500000000	15100000000	42800000000	174000000
sp|Q86YZ3|HORN_HUMAN	Q86YZ3	HORN_HUMAN	HRNR	2850	Homo sapiens OX=9606	1:Experimental evidence at protein level	Hornerin	1	0.999	4	9	9	9	8	0	1	0	8	0	1	0	8	0	1	0	49500000	0	3.24729e+06	0
sp|Q8TF72|SHRM3_HUMAN	Q8TF72	SHRM3_HUMAN	SHROOM3	1996	Homo sapiens OX=9606	1:Experimental evidence at protein level	Protein Shroom3	0.7462	0.994	1	17	0	17	9	4	4	0	0	0	0	0	9	4	4	0	42300000	55700000	30200000	0	tr|A0A2R8Y5P9|A0A2R8Y5P9_HUMAN
sp|Q92626|PXDN_HUMAN	Q92626	PXDN_HUMAN	PXDN	1479	Homo sapiens OX=9606	1:Experimental evidence at protein level	Peroxidasin homolog	0.6978	0.9923	1	1	0	1	0	0	1	0	0	0	0	0	0	0	1	0	0	0	1.54447e+06	0	tr|H7C1W1|H7C1W1_HUMAN
sp|Q96JB1|DYH8_HUMAN	Q96JB1	DYH8_HUMAN	DNAH8	4490	Homo sapiens OX=9606	1:Experimental evidence at protein level	Dynein axonemal heavy chain 8	0.6404	0.9901	1	4	0	4	2	0	2	0	0	0	0	0	2	0	2	0	47800000	0	19000000	0	tr|A0A075B6F3|A0A075B6F3_HUMAN, tr|H0Y7V4|H0Y7V4_HUMAN
sp|Q9UKN7|MYO15_HUMAN	Q9UKN7	MYO15_HUMAN	MYO15A	3530	Homo sapiens OX=9606	1:Experimental evidence at protein level	Unconventional myosin-XV	0.4933	0.982	1	4	4	4	0	0	4	0	0	0	4	0	0	0	4	0	0	0	31900000	0
sp|Q9Y6X0|SETBP_HUMAN	Q9Y6X0	SETBP_HUMAN	SETBP1	1596	Homo sapiens OX=9606	1:Experimental evidence at protein level	SET-binding protein	0.5596	0.9861	1	10	0	10	7	0	3	0	0	0	0	0	7	0	3	0	177000000	0	150000000	0	tr|A0A7I2V4X1|A0A7I2V4X1_HUMAN
