# Supplementary material for: EatA mediated degradation of intestinal mucus is species-specific and driven by MUC2 structural features
Source: Nat Commun. 2025 Dec 31;17:158. doi: 10.1038/s41467-025-68037-0 (PMC12775068; doi:10.1038/s41467-025-68037-0)
Supplement: Supplementary file 15 — Source Data [file 41467_2025_68037_MOESM15_ESM.xlsx]

## Sheet: Fig. 2g
																Fraction (%) of full length MUC2C upon treatment with varying concentrations of EatA
																Figure 2g
																Control			ΔNeu5Ac			ΔNeu5Ac-(Gal-GalNAc)			ΔNeu5Ac-(Gal-GalNAc)-GalNAc
																95.6114	72.9965	77.7876	95.6802	93.8484	92.8645	96.9548	92.3414	98.3135	93.0951	95.8201	85.1253
																75.2107	63.1755	65.3791	94.1047	96.1373	89.6587	97.57	92.8395	95.2733	93.1192	93.6005	94.3142
																84.1469	51.1963	66.812	91.0385	96.6857	90.6929	93.6327	96.0702	86.2187	84.5358	92.7068	81.7839
																40.4039	52.7522	45.0558	89.4122	91.6071	83.454	51.8302	79.1347	76.5783	70.5447	81.4067	67.2056
																33.2962	43.7678	30.5779	89.7849	87.506	93.8987	41.8333	70.0171	69.2339	63.9605	42.4906	49.5015
																32.4376	40.8901	11.7473	85.6514	54.0296	84.7983	28.0529	56.1156	55.7575	50.801	18.132	23.4169

## Sheet: Fig. 3b-f, h
									Quantification of the proportion of MUC2C-N and EatA H134R or EatAΔDUF in each fraction after 1 hr preincubation and subsequent size exclusion chromatography. Distribution was determined based on band intensity after protein gel electrophoresis.
									Figue 3d and e
									EatA H134R	MUC2C-N	EatA-DUF	MUC2C-N
									0	0	0	0
									0	0	0	0
									0	12.9984	0	8.27639
									0	27.4852	0	19.1605
									4.0381	26.1158	0	26.2272
									5.96936	23.5269	0	26.1574
									6.99392	9.87363	0	13.3001
									8.09784	0	0	6.8784
									10.9166	0	3.06397	0
									14.4592	0	3.56061	0
									18.608	0	13.9141	0
									16.0105	0	27.5589	0
									10.1518	0	31.5572	0
									4.7548	0	20.3451	0

## Sheet: Fig. 4a-e
Ex vivo mucus penetrability analysis in the colon of wildtype C57BL/6N mice upon EatA treatment over time and control non protease treated wildtype C57BL/6N mucus penetrability analysis over time.
Figure 4a-b
	1 C57BL/6N + EatA												2 C57BL/6N + EatA										3 C57BL/6N + EatA																		1 C57BL/6N
Time	0	3	6	9	12	15	18	21	24	27	30	33	0	3	6	9	12	15	18	21	24	27	0	1.17	2.35	3.51	4.67	5.84	7	8.16	9.33	10.49	11.65	12.81	13.98	15.14	16.3	17.47	18.63	19.79	0	4.2	8.3	12.5	16.6	20.8	25	29.11	33.3
Bead distance from epithelium	85.73	160.17	142.28	156.16	161.16	100.09	218.88	100.02	137.1	182.54	184.88	113.41	84.84	120.84	105.63	109.32	81.67	112.64	112.16	98.21	113.21	106.32	236.18	272.63	198.61	185.74	269.42	224.18	223.84	223.42	223.15	240.09	256.03	241.99	191.66	190.84	188.75	191.48	159.79	151.11	199.2	210.39	207.27	230.51	226.31	203.82	202.91	212.36	232.05
	112.65	130.17	145.6	171.82	106.16	183.34	173.88	110.34	129.25	154.92	162.24	114.1	102.01	115.84	83.58	103.97	102.43	101.68	95.2	115.16	118.21	126.32	157.9	173.98	157.19	173.42	189.73	154.18	155.02	194.73	194.46	209.8	253.88	256.08	151.89	162.63	150.89	191.15	191.29	159.14	202.87	212.98	221.24	194.78	196.48	219.35	218.59	216.1	217.05
	128.09	120.17	172.28	121.82	134.08	103.35	203.88	157.84	167.01	95.36	128.61	160.78	94.84	117.7	117.89	118.97	112.43	71.96	105.2	101.3	105.34	116.35	146.18	160.37	185.56	273.42	212.24	167.26	168.84	198.42	198.15	283.06	240.09	183.23	163.62	151.05	161.31	156.15	226.29	191.11	230.01	202.25	201.35	210.51	207.81	202.52	208.91	219.03	232.05
	95.73	170.17	179.45	181.82	161.03	77.96	173.88	178.48	173.91	100.16	117.94	101.41	84.84	83.72	110.63	79.68	104.13	97.64	153.81	111.3	76.32	121.32	180.05	198.08	230.56	283.42	279.42	202.87	224.71	248.42	248.15	268.06	209.57	252.66	196.6	196.05	190.89	226.15	238.7	220.24	198.39	212.02	236.24	235.51	201.31	219.35	240.78	224.58	220.44
	143.49	177.09	155.66	108.46	158.37	113.54	103.88	175.73	167.37	181.51	131.37	148.41	104.84	113.09	115.63	110.02	97.8	67.64	115.2	113.79	73.21	74.24	251.18	262.04	159.95	253.52	285.3	223.51	228.84	155	154.73	189.44	282.93	239.56	223.53	196.05	193.7	147.57	146.99	146.56	233.04	206.04	209.02	205.51	206.31	204.35	227.57	227.79	218.28
	120.73	142.36	165.37	126.82	94.66	135.15	123.88	111.95	97.37	132.54	104.07	150.5	109.84	110.84	95.63	80.41	112.43	95.96	97.6	71.24	113.21	100.71	224.07	236.35	161.47	239.93	252.1	210.34	203.69	167.33	167.06	178.06	267.93	209.35	156.6	156.05	220.87	220.42	220.39	221.11	200.63	207.02	241.24	229.74	216.31	234.35	222.91	246.58	219.2
	110.73	155.17	144.35	171.4	116.16	173.21	131.66	105.53	161.31	110.37	117.94	159.41	80.85	110.22	115.63	78.29	74	112.64	105.43	105.92	100.35	110.9	208.88	243.85	185.91	209.39	256.88	229.18	211.92	224.9	224.63	249.47	189.11	281.96	243.12	156.05	155.89	152.62	151.58	226.11	219.51	217.02	197.69	215.51	226.31	217.87	242.91	237.82	242.05
	100.73	184.38	159.67	119.96	134.91	176.33	89.76	215.15	202.37	174.71	138.64	133.7	79.84	106.97	110.63	103.97	122.43	112.64	113.64	95.7	116.49	99.25	207.86	228.17	236.99	254.5	243.85	159.18	158.84	202.69	202.42	254.1	177.93	267.35	156.6	222.28	155.89	238.29	221.29	156.11	195.18	197.02	208.58	220.51	205.82	235.13	217.91	222.38	244.16
	150.73	186.92	122.28	148.28	136.16	155.15	113.45	162.84	157.37	92.38	112.94	168.41	67.19	105.84	72.77	118.97	103.85	100.33	130.2	116.3	103.21	112.15	154.49	229.21	215.56	182.21	189.42	245.48	246.26	158.42	158.15	242.44	248.64	189.35	227.6	226.76	225.89	221.15	156.29	237.74	204.06	207.02	241.24	208.6	220.13	216.96	236.17	225.19	218.03
	117.02	205.65	179.54	177.99	171.16	95.15	179.04	142.61	222.37	127.54	129.74	176.49	105.97	95.28	105.63	108.97	143.33	69.2	97.34	103.57	114.88	100.5	216.88	243.95	211.97	248.42	257.8	228.87	228.84	228.73	228.46	184	183.64	177.35	201.6	225.55	148.14	207.55	207.38	151.11	200.63	199	221.63	197.96	211.91	239.35	223.34	216.42	242.66
	105.73	120.38	113.67	160.52	172.77	130.15	183.88	199.12	189.31	184.9	103.64	88.76	94.84	110.84	89.38	123.97	75.2	111.68	99.6	101.7	113.21	111.32	223.59	170.03	230.56	235.71	186.66	242.43	153.02	211.79	211.52	256.04	234.99	255.61	149.16	242.49	221.6	231.15	231.29	206.11	217.35	212.02	198.5	210.51	201.31	224.35	222.91	210.53	219.82
	110.73	127	136.48	201.53	176.16	187.6	177.14	192.87	108.19	161.34	119.61	128.41	70.84	84.06	112.57	123.97	72.43	103.57	125.2	72.5	113.21	106.32	210.44	242.04	147.19	183.42	256.65	152.12	163.84	228.42	228.15	198.06	255	234.65	226.6	148.73	240.89	156.15	156.29	231.11	219.95	190.17	194.4	210.51	231.31	214.35	227.91	247.36	217.24
	95.73	143.92	105.68	98.61	206.16	162.19	183.47	187.84	98.33	135.83	81.48	103.41	101.77	116.67	79.35	116.98	99.19	127.64	100.2	109.45	73.35	98.67	156.18	225.73	217.83	240.41	238.98	239.18	243.84	152.47	152.2	235.17	242.46	248.45	210.58	208.79	208.7	200.78	240.04	156.11	216.45	193.37	201.24	197.74	216.31	244.35	215.5	248.4	250.43
	105.73	126.07	160.14	136.82	181.34	157.39	98.41	100.68	124.81	128.89	98.87	123.16	69.84	119.83	112.43	108.44	102.43	93.41	66.13	96.94	106.93	108.93	166.18	172.04	162.23	231.23	244.55	161.49	238.84	245.58	245.31	254.98	230.66	230.41	235.45	232.87	155.89	240.27	191.29	199.69	213.82	213.18	228.94	198.53	206.31	214.7	203.29	224.32	220.07
	88.12	178.71	167.28	173.53	184.22	170.82	102.23	149.98	99.16	103.9	95.56	183.41	101.03	116.08	112.4	173.97	115.16	102.64	130.2	111.3	97.85	107.42	203.47	232.04	152.89	193.42	244.42	161.96	163.84	163.42	163.15	209.47	197.93	197.35	157.78	156.72	230.89	231.15	231.29	239.86	225.56	223.69	228.89	205.51	231.31	204.79	232.91	208.87	247.05
	128.16	160.17	123.58	214.5	101.25	105.15	133.88	111.77	109.19	112.54	181.24	111.68	102.76	88.3	111.56	103.97	72.83	101.83	101.71	118.32	109.45	111.32	221.18	221.58	216.5	253.16	199.42	199.18	198.84	238.42	238.15	240.06	210.81	246.17	241.6	241.05	240.89	191.15	200.8	231.11	195.95	209.38	201.24	198.11	221.31	210.15	247.91	217.36	215.08
	84.11	108.5	137.28	182.31	79.2	130.97	112.19	157.84	157.37	138.87	178.31	155.02	83.33	121.76	115.83	81.1	114.31	107.5	115.2	106.3	111.16	119.87	194.18	182.04	150.56	208.42	236.16	239.18	238.84	163.42	163.15	231.49	246.4	197.35	236.6	193.86	233.39	195.43	194.79	191.11	204.62	202.77	221.24	198.25	211.31	219.35	212.91	215.1	227.71
	85.73	140.17	212.28	184.65	104.38	140.73	166.06	158.32	107.37	124.03	132.94	153.41	109.84	125.84	108.62	118.96	105.49	112.64	95.2	106.25	75.21	131.32	211.18	194.17	238.26	222.83	200.13	201.68	202.27	243.42	243.15	246.32	197.93	222.35	195.13	236.05	201.44	241.15	241.29	194.11	206.8	198.84	221.24	195.61	193.77	201.2	212.91	228.81	232.28
	83.23	160.17	127.28	105.57	171.16	124.63	178.88	162.84	111.22	102.54	110.19	173.41	114.74	100.84	105.63	111.06	97.18	94.09	101.03	101.3	100.35	104.55	176.99	187.04	230.56	239.25	212.25	237.39	246.11	198.42	198.15	198.06	222.93	210.52	206.6	205.13	190.89	172.06	171.29	241.11	199.91	201.84	194.67	215.51	221.31	214.46	218.56	248.41	217.61
	97.73	187.36	163.83	81.05	186.16	106.43	92.88	150.12	105.03	104.03	178.44	98.41	79.07	100.84	115.63	102.41	58.43	92.64	97.52	101.3	100.01	102.32	169.26	212.04	215.56	242.9	225.9	245.3	179.17	238.42	238.15	223.06	232.1	256.53	156.6	197.91	196.99	156.15	152.29	171.11	215.63	192.52	199.66	240.51	229.38	199.35	207.91	219.9	218.38
	160.73	169.21	184.71	132.3	136.16	145.15	130.64	137.88	162.37	81.68	90.83	181.26	98.59	78.27	105.63	64.26	104.58	102.64	105.18	98.83	108.21	106.32	156.18	244.02	155.56	183.42	209.42	179.18	238.84	201.47	201.2	256.96	256.69	187.35	244.03	243.13	242.06	233.83	233.83	151.11	195.04	212.06	228.74	198.41	209.2	228.48	200.86	222.36	217.05
	95.73	138.61	142.28	108.83	114.89	158.96	165.45	177.84	185.08	149.74	176.27	96.42	99.84	74.15	105.63	123.97	73.4	167.64	99.85	68.12	111.54	171.32	224.68	231.67	190.56	198.42	247.29	159.18	159.91	178.42	178.15	188.06	187.93	247.35	198.74	176.05	155.89	243.16	156.29	156.11	215.63	198.31	231.24	197.92	220.66	224.35	204.71	212.93	252.05
	88.93	105.17	111.04	136.82	176.21	84.48	188.34	123.69	177.37	135.62	127.94	99.51	99.84	120.84	100.63	110.26	109.02	132.64	115.2	100.4	108.35	106.87	212.56	172.04	155.56	230.92	189.42	162.12	163.84	158.42	158.15	256.88	247.93	201.35	176.6	156.05	175.89	141.28	243.33	233.55	225.26	227.02	195.62	217.97	208.63	204.48	222.91	237.36	219.14
	105.73	140.17	85.54	167.07	176.16	92.49	152.98	89.03	146.98	164.89	202.94	133.41	94.84	180.84	118.98	78.78	98.26	137.64	101.97	103.71	108.21	104.19	216.18	232.04	192.86	213.09	249.42	246.83	247.93	245.89	245.62	225.85	225.56	257.14	156.6	156.05	155.89	156.83	141.29	243.02	198.5	194.71	213.29	198.6	213.62	209.35	217.91	232.61	245.32
	157.47	175.17	113.02	177.05	204.36	188.78	131	102.84	149.91	174.21	182.94	110.72	99.84	119.01	107.85	114.28	97.43	92.64	115.2	116.3	104.22	104.58	171.18	200.74	228.06	254.46	235.59	148.2	164	163.42	163.15	232.63	242.36	241.89	237.79	236.87	235.6	211.15	156.33	156.07	208.27	212.02	216.24	229.11	216.31	201.84	202.39	243.28	257.05
	120.73	150.17	167.28	116.92	156.16	127.17	120.13	112.84	100.11	88.42	149.12	174.09	104.84	142.59	116.24	88.97	107.02	103.77	71.35	106.3	103.21	124.48	201.83	219.74	234.73	235.79	258.51	162.76	148.84	239.03	238.76	208.06	191.37	232.4	245.39	244.12	243.49	220.03	219.72	141.11	196.04	208.85	208.04	210.51	206.31	201.98	220.57	232.21	219
	140.73	121.74	177.84	174.92	96.16	160.15	106.13	129.84	112.37	122.54	97.94	91.33	94.84	125.84	114	101.97	69.43	107.64	108.05	116.3	104.41	106.32	205.01	223.84	227.37	198.42	234.42	226.12	246.76	162.96	162.69	198.97	217.93	217.35	143.89	158.62	142.45	241.6	241.29	219.4	222.83	197.78	214	205.51	221.31	235.93	213.89	242.36	247.05
	83.7	142.49	120.49	156.82	188.66	203.8	113.88	175.58	158.93	102.54	159.87	128.41	79.84	117.08	146.43	108.97	102.1	65.61	95.27	96.3	101.17	117.57	161.18	220.79	170.56	243.42	240.7	245.54	218.84	247.42	247.15	248.06	198.29	198.35	159.15	143.29	158.05	206.15	211.29	211.11	243.72	222.02	236.24	208.01	197.56	204.35	222.91	222.13	217.85
	120.02	155.17	157.28	189.2	131.16	115.15	140.11	184.56	135.72	127.85	167.94	161.87	104.84	87.54	69.21	118.97	101.71	99.45	120.2	115.63	106.33	118.08	201.18	187.04	216.71	189.85	201.92	219.18	226.81	148.42	148.15	242.32	262.93	247.35	222.48	221.52	220.44	217.85	217.45	241.11	219.45	202.02	221.24	228.08	217.02	205.8	217.91	209.6	235.67
	120.73	135.17	143.03	131.82	158.89	150.15	125.17	165.16	149.79	113.15	133.26	185.68	106.78	126.81	107.59	110.84	103.3	106.2	69.29	98.32	114.39	118.39	196.75	215.44	154.13	203.42	208.86	210.68	215.98	226.08	225.81	191.06	229.36	224.85	244.74	243.72	210.89	234.4	206.29	208.68	192.87	212.02	203.67	210.51	214.95	214.35	222.91	217.6	232.05
	120.73	135.17	189.53	96.82	153.32	192.82	155.37	97.84	183.77	105.18	174.3	183.41	103.99	125.84	105.63	122.97	105.86	99.97	111.97	113.96	118.21	101.32	181.18	177.04	155.56	232.09	194.42	229.18	228.84	218.42	218.15	211.14	227.93	229.19	220.23	219.21	242.52	241.42	224.15	217.24	200.12	224.69	198.38	225.51	226.31	224.35	227.91	222.36	218.99
	145.73	150.87	147.28	170.56	198.16	162.42	98.88	182.26	193.03	162.54	103.93	130.3	97.46	89.41	110.63	101.14	98.62	102.64	110.2	100.33	116.86	101.64	211.18	198.79	237.37	226.73	224.42	224.37	224.59	246.49	246.22	263.06	244.79	227.35	207.27	206.05	205.89	224.33	234.06	240.82	210.98	219.88	199.99	210.51	228.1	215.02	209.72	220.94	239.6
	82.52	135.08	137.28	196.82	169.11	183.38	105.52	96.42	177.37	114.75	128.23	128.65	109.84	115.96	122.69	107.69	97.43	97.11	103.34	108.48	117.02	118.14	188.12	229.94	235.56	219.6	264.42	215.78	242.01	215.46	215.19	229.62	197.93	191.1	226.6	226.05	218.47	211.71	241.02	233.49	199.18	217.02	241.24	200.51	236.31	219.35	228.9	235.87	222.55
	112.56	195.17	102.28	171.82	147.54	138	160.93	100.87	122.37	100.38	88.69	103.53	113.38	100.84	121.17	113.97	124.1	112.64	94.22	121.3	100.63	95.45	228.99	207.04	142.4	241.08	231.34	241.65	246.19	224.49	224.22	228.06	214.26	244.35	238.25	237.09	234.95	241.82	241.92	243.66	208.61	197.21	207.95	225.51	201.31	231.6	205.23	222.36	222.05
	95.73	115.17	169.63	155.5	131.24	167.72	141.26	132.84	102.37	148.29	111.23	138.11	113.16	112.7	82.45	74.6	112.43	99.03	115.2	111.3	115.08	110.68	207.95	247.67	155.99	258.42	245.67	249.18	246.65	228.42	228.15	243.38	243.07	202.35	213.24	241.97	225.89	240.9	211.29	240.46	198.58	200.7	218.8	215.51	211.31	219.35	217.43	227.36	227.05
	82.01	116.64	172.28	190.77	106.16	185.86	83.06	110.88	88.07	149.51	122.94	113.41	149.84	110.84	111.55	113.97	122.43	100.78	120.2	103.16	101.14	99.76	206.51	232.04	220.56	238.28	245.3	245.62	246.81	241.35	241.08	203.06	243.32	262.35	243.23	213.05	241.88	256.15	240.71	201.11	209.06	202.62	206.24	205.51	213.73	244.35	237.91	223.77	232.05
	104.48	100.17	146.17	145.62	166.56	179.8	168.88	207.84	129.19	157.54	115.2	113.41	104.84	115.84	120.63	107.34	162.43	119.89	102.33	111.3	109.92	106.8	211.05	229.18	204.61	243.42	243.54	244.5	263.84	245.64	245.37	213.83	207.93	214.39	244.1	246.05	243.78	226.02	258.08	256.53	210.78	228.33	197.72	225.61	221.31	219.35	212.91	208.77	254.7
	135.73	102.45	139.07	134.58	174.59	105.15	190.98	175.22	112.37	108.46	162.94	130.1	75.17	110.84	106.63	107.73	117.43	97.09	70.2	74.11	100.79	77.33	130.15	144.75	233.46	240.23	229.42	246.58	228.84	246.27	246	244.31	227.93	243.42	243.99	242.71	210.89	226.15	225.6	224.86	200.63	216.6	208.39	212.97	206.88	224.35	232.91	212.36	217.05
	95.73	157.71	157.28	158.59	142.07	110.15	193.88	92.84	163.62	167.54	101.57	104.69	99.43	120.84	83.83	150.38	112.43	106.81	113.47	71.3	115.98	111.32	188.65	226.24	237.1	218.79	223.09	225.54	232.26	246.19	245.92	245.12	238.88	238.71	201.6	243.09	241.38	207.4	225.11	221.82	208.96	197.02	199.66	205.51	231.31	199.53	217.91	242.36	230.05
	115.73	200.17	116.53	146.82	141.72	103.32	149.67	177.84	184.7	154.87	147.94	118.95	101.95	160.84	84.82	108.97	112.43	97.64	96.77	111.3	163.21	101.32	189.63	226.35	234.3	209.33	241.32	264.18	193.84	263.42	263.15	221.7	244.72	243.25	261.6	201.05	205.89	246.15	187.96	216.11	225.63	203.45	195.25	220.28	216.31	229.35	218.44	227.36	232.05
	106.61	145.17	197.28	110.25	125.9	150.15	117.02	127.84	178.62	123.72	150.13	102.03	73.96	135.84	111.86	103.97	117.43	97.64	100.2	119.24	118.21	101.32	178.46	132.04	238.34	236.5	162.12	232.02	208.84	231.63	231.36	228.06	221.32	220.98	229.1	261.05	226.74	186.15	196.29	186.11	206.35	197.5	196.17	206.28	236.31	211.37	211.09	242.36	233.11
	110.73	164.34	144.59	116.82	106.44	185.15	151.44	186.59	187.68	182.54	151.06	82.16	114.84	115.15	80.63	103.97	107.04	112.64	110.2	111.3	103.21	75.37	192.61	199.73	215.56	213.42	212.75	213.8	238.84	228.42	228.15	239.29	160.39	207.35	226.6	227.77	225.89	196.15	221.29	196.11	199.48	207.02	216.24	196.01	201.19	204.35	202.91	212.36	257.05
	104.39	140.93	130.88	142.42	106.16	116.36	183.4	167.48	97.37	99.05	97.36	99.24	74.84	88.52	170.63	104.05	94.52	156.7	130.2	102.87	82.6	116.32	128.79	196.47	255.56	157.8	216.42	194.18	203.84	195.56	195.29	244.69	245.7	227.35	190.87	226.05	250.89	237.37	239.43	221.11	214.06	205.53	218.1	235.51	206.31	208.73	240.2	206.75	237.05
	144.19	122.87	141.41	126.33	165.18	152.96	162.13	104.2	94.77	167.82	168.74	138.41	114.84	126.84	109.96	112.3	104.8	87.64	72.83	97.91	103.21	116.32	206.18	227.04	223.41	204.67	244.42	241.83	242.49	208.42	208.15	208.06	222.95	222.77	248.81	248.4	189.22	228.72	228.68	239.21	199.45	192.02	210.98	215.51	231.31	229.35	207.91	212.36	218.18
	100.97	195.92	112.09	141.82	84.9	101.38	136.35	130.29	99.86	111.37	157.94	98.16	154.84	176.35	120.63	123.54	73.75	102.64	110.2	134.71	104.97	163.44	181.18	229.43	200.56	238.84	147.48	236.85	248.84	203.42	203.15	160.63	236.14	244.57	199.68	191.05	245.89	255.03	255	228.47	210.63	228.79	208.99	220.51	211.31	214.35	204.61	247.36	237.05
	160.73	115.72	107.28	108.46	172.98	160.15	184.32	107.84	182.21	111.61	110.94	168.41	97.43	95.84	90.63	118.14	112.43	157.64	99.82	121.3	123.21	126.32	128.02	212.04	187	143.65	224.72	249.18	236.27	242	241.73	245.6	144.63	245.52	224.48	246.05	196.8	253.28	253.18	254.78	230.63	194.03	198.43	203.34	202.29	234.35	227.91	228.6	222.55
	143.08	133.82	152.28	103.15	218.87	215.15	158.88	148.55	110.43	85.41	105.94	122.84	66.24	116.54	115.33	181.3	117.43	77.64	78.99	80.05	113.21	116.86	146.18	142.04	207.02	223.42	159.42	204.18	259.36	238.42	238.15	223.26	177.93	143.92	241.52	198.24	222.3	243.63	243.62	253	235.63	207.02	195.71	211.85	216.31	234.35	212.91	237.36	232.64
	152.67	145.17	92.21	154.04	171.16	190.15	189.69	139	176.26	157.54	111.36	154.66	109.84	125.84	114.91	128.97	73.89	99.2	65.2	101.3	113.21	110.37	209.24	208.34	231.89	157.24	159.42	236.17	190.34	248.42	248.15	158.06	244.24	159.76	232.26	223.68	240.19	186.15	186.29	186.11	206.33	197.02	211.24	210.51	230.79	224.35	220.21	220.79	218.28
	100.73	230.17	163.78	87.39	116.16	115.89	127.83	112.84	127.77	106.71	192.94	112.41	114.84	119.54	113.1	108.97	71.76	101.51	131.28	160.28	74.89	82.23	198.35	162.04	195.56	240.84	246.16	229.18	249.24	235.64	235.37	237.55	157.93	202.35	256.91	240.7	228.99	196.15	196.29	243.37	230.87	207.89	226.24	200.51	211.31	197.28	205.89	223.34	224.22
	105.73	125.26	92.28	153.17	155.48	155.15	172.78	123.58	92.37	127.54	109.3	105.76	61.99	117.25	120.63	118.97	94.4	97.64	157.26	105.48	74.09	103.96	163.68	142.04	245.69	220.47	201.18	259.2	203.84	258.47	258.2	145.56	237.26	157.35	256.1	231.19	255.32	203.27	205.18	202.11	229.68	219.92	211.24	205.51	211.69	229.35	206.29	232.36	221.53
	111.64	121.59	172.28	116.2	139.37	180.15	108.34	102.84	162	129.98	127.94	112.47	114.84	128.61	84.1	118.97	117.43	137.64	101.19	111.3	108.21	101.32	207.01	227.04	240.56	231.39	236.31	248.56	210.56	189.25	188.98	158.06	199.52	236.17	186.6	255.91	254.11	218.7	218.05	196.11	200.88	237.02	208.54	225.51	195.06	216.76	207.91	217.36	255.67
	140.73	145.11	177.28	148.4	164.21	128.02	163.88	104.82	186.66	159.54	105.27	137.87	79.84	89.15	160.63	133.97	107.62	70.46	110.2	111.3	118.21	106.04	198.83	212.04	238.67	173.42	179.42	202.85	226.66	248.36	248.09	178.06	157.93	199.16	196.6	202.72	204.83	227.69	227.52	217.41	196.49	207.41	229.23	198.68	211.31	209.35	209.37	245.97	232.05
	145.73	170.17	167.28	151.82	181.16	146.57	145.07	82.84	118.44	167.54	130.69	85.91	99.84	125.84	120.63	83.97	101.47	137.64	96.53	72.16	103.21	116.32	126.18	179.67	180.56	153.42	196.42	189.18	243.84	203.42	203.15	244.25	203.34	157.35	246.04	255.33	185.89	196.15	195.11	226.79	195.63	207.02	240.2	202.3	213.08	234.35	213.85	237.36	229.1
	107.53	150.33	114.27	131.82	186.29	102.01	102.65	97.84	130.31	176.21	159.93	177.52	74.84	88	123.68	106.57	112.43	113.94	70.69	71.3	114.97	116.32	166.08	218.5	195.56	195.74	235.36	214.18	208.84	203.42	203.15	196.06	242.93	244.34	221.6	203.61	244.29	252.66	230.63	196.11	200.63	199.1	196.98	198.84	200.49	214.35	224.24	237.36	250.6
	125.69	160.17	122.06	166.82	181.16	110.05	198.88	189.06	105.28	97.54	167.94	108.88	104.84	108.28	83.59	79.33	106.92	112.64	110.2	126.3	94.9	126.32	127.81	183.61	205.38	233.42	244.17	226.56	198.84	211.89	211.62	237.6	195.28	194.27	206.6	186.05	195.89	231.15	252.34	252.33	201.42	202.02	216.24	192.46	221.31	214.35	230.53	213.07	247.87
	140.73	123.41	134.45	136.82	166.16	185.15	171.43	201.87	140.48	99.99	98.55	110.02	59.64	126.76	103.05	112.49	97.43	112.56	70.2	76.3	128.21	95	203.37	222.04	219.92	238.77	239.42	209.18	235.83	225.57	225.3	199.96	225.93	237.35	196.6	245.14	219.95	239.96	246.29	230.14	195.8	208.13	198.29	220.51	211.31	215.33	207.91	229.39	216.65
	131.44	165.17	202.28	136.82	130.44	180.15	109.08	161.11	112.37	237.54	109.2	128.41	106.97	107.72	105.63	116	146.32	68.77	115.2	115.22	73.07	109.12	191.18	142.04	235.56	156.07	159.42	244.18	258.84	243.42	243.15	159.24	237.02	177.35	230.06	196.38	228.07	246.15	239.86	239.55	213.03	198.8	208.74	193.81	211.31	211.78	204.55	210.1	229.16
	130.73	168.63	172.28	141.53	201.46	193.07	161.53	142.55	139.37	162.54	122.94	131.2	94.84	118.96	111.02	133.97	119.26	91.07	105.2	69.87	103.21	107.01	210.22	221.13	190.56	157.59	159.42	199.18	239.84	198.42	198.15	243.06	157.93	235.53	255.85	221.05	195.89	253.69	253.72	246.11	211.07	242.02	213.4	230.51	197.52	201.89	212.47	218.24	242.05
	120.73	165.17	202.28	165.15	147	160.15	198.88	174.55	102.37	172.54	135.8	168.41	104.84	95.84	110.63	133.97	103.14	106.18	105.2	96.3	108.21	106.32	138.39	207.92	228.32	193.42	246.25	236.02	187.12	234.94	234.67	210.52	227.93	204.77	234.03	196.05	253.39	179.25	178.98	253.61	230.63	217.02	211.24	225.51	236.31	207.46	207.37	232.36	232.05
	100.73	145.17	173.69	195.33	112.56	182.79	103.88	174.62	124.71	107.54	157.94	159.7	92.54	115.84	120.63	169.07	68.84	103.59	112.29	93.68	98.21	115	125.36	230.6	248	221.99	151.8	258.79	245.78	238.13	237.86	200.67	150.23	242.35	241.95	228.81	232.33	249.72	249.15	178.72	197.07	221.49	195.48	210.86	221.31	201.85	214.67	214.62	226.17
	108.9	133.18	110.57	120.17	104.82	230.15	181.02	108.86	104.77	175.17	176.05	142.85	163.71	115.32	113.45	78.78	112.43	70.6	99.69	91.3	106.98	75.68	133.32	204.08	232.55	146.79	239.42	239.56	188.84	258.42	258.15	237.7	210.78	210.18	248.07	254.15	245.89	236.65	236.39	249.61	210.04	228.89	231.24	201.08	227.98	214.35	207.58	231.11	216.09
	160.73	160.7	167.28	168.15	151.16	166.86	161.47	97.84	81.3	152.76	197.94	93.41	74.01	118.1	112.79	108.97	102.43	109.05	130.2	121.3	108.21	111.32	125.15	150.14	249.29	233.42	159.42	260.05	260.13	244.89	244.62	150.5	157.93	227.35	256.96	233.31	240.25	279.72	206.19	235.41	220.63	195.79	235.26	198.36	206.31	207.37	205.31	209.56	237.05
	150.73	150.72	147.28	171.82	116.16	150.15	159.95	204.89	167.18	134.73	175.71	108.41	57.84	130.84	107.76	99.8	137.43	102.64	68.32	116.3	118.21	111.32	189.93	142.04	180.97	153.42	224.42	245.62	253.84	188.42	188.15	243.94	157.93	157.66	182.85	248.55	254.35	206.71	281.45	205.8	207.61	227.02	201.58	204.22	216.31	204.35	224.67	247.15	232.05
	100.73	185.17	175.21	201.82	166.16	160.15	193.88	125.54	144.57	138.7	138.49	108.41	104.22	119.08	126.93	111.56	107.43	98.31	95.2	128.57	118.21	120.83	190.87	137.04	236.43	241.24	166.55	189.18	257.23	186	185.73	227.15	242.93	227.35	251.6	240.94	180.27	266.15	266.29	281.11	200.74	207.02	221.24	225.51	223.27	244.35	203.74	210.3	220.36
	123.04	155.17	184.45	109.45	166.16	115.15	100.57	192.84	161.81	108.99	222.94	194.84	114.84	116.01	110.63	71.97	97.43	104.42	92.25	101.3	108.96	130.14	183.44	137.79	243.46	153.42	222.48	186.86	244.34	259.44	259.17	158.06	164.6	149.81	238.91	255.17	250.89	187.45	187.96	266.11	202.98	202.02	206.24	215.51	198.33	200.89	209.95	209	215.48
	105.73	179.71	126.04	171.82	103.17	186.33	112.45	165.26	167.37	152.54	85.8	171.04	106.16	110.84	78.4	110.25	91.13	92.64	103.01	105.98	129.49	73.44	156.71	208.15	249.04	233.42	227.84	252.99	213.04	252.59	252.32	158.06	197.93	243.4	208.82	182.12	237.56	151.15	186.28	188.06	214.85	202.02	206.24	210.51	230.65	203.52	202.48	239.9	237.05
	120.73	159.46	142.28	152.07	187.94	170.15	165.94	86.65	86.12	121.04	167.94	177.77	100.2	110.84	105.63	133.97	63.01	93.98	105.39	102.19	103.21	106.32	201.18	148.32	234.98	223.42	154.42	257.2	278.84	256.12	255.85	228.06	223.33	223.29	276.6	251.05	206.94	160.46	151.29	216.11	210.99	237.02	210.04	195.75	216.31	219.76	212.76	207.8	234.49
	143.14	117.72	125.02	206.82	194.26	205.15	192.2	109.38	178.1	152.54	167.75	168.41	113.08	115.84	99.41	106.54	107.03	112.64	98.64	101.3	68.21	76.04	159.42	207.04	206.56	148.42	209.53	244.35	288.26	242.83	242.56	248.06	222.93	157.35	284.74	238.29	280.76	216.15	216.29	185.69	200.63	200.45	206.24	205.51	206.31	244.35	233.13	224.43	242.05
	150.73	115.75	112.28	161.82	117.93	116.73	131.15	176.09	108.78	103.41	94.14	103.41	57.24	131.3	73.59	118.97	62.43	117.64	106.14	116.3	120.45	103.31	135.9	222.04	270.56	216.95	200.8	212.23	191.26	211.55	211.28	198.06	247.93	157.35	266.6	207.94	265.89	187.57	191.29	199.44	215.63	207.02	221.24	215.4	221.31	244.35	212.91	210.75	247.05
	115.73	140.17	192.28	120.39	208.41	171.49	168.88	106.81	139.59	167.54	137.94	153.41	114.84	83.33	114.6	98.97	106.09	88.8	119.27	105.8	107.28	116.32	172.9	231.04	278.61	161.63	246.56	279.18	178.84	287.42	287.15	223.26	152.93	163.99	189.34	276.05	188.14	243.77	200.11	166.75	199.55	222.02	206.24	200.28	204.89	204	217.91	234.71	222.05
	165.73	200.17	157.91	164.88	182.59	194.09	137.88	139.94	106.42	167.54	192.94	133.41	104.84	115.84	200.63	108.97	104.78	59.68	115.2	119.4	102.08	116.32	138.58	201.97	260.56	188.85	159.42	288.27	195.52	278.42	278.15	228.06	227.93	152.35	221.6	283.02	245.89	201.15	226.29	256.11	205.63	217.02	216.24	225.51	211.31	208.71	205.71	212.36	252.05
	155.73	146.67	173.58	106.32	113.29	196.87	198.88	127.84	127.37	107.54	107.94	105.64	94.84	110.84	79.17	133.97	117.43	65.03	105.2	99.96	123.27	108.42	211.18	175.45	183.17	243.42	193.99	269.18	248.84	268.42	268.15	153.06	257.93	197.35	226.6	266.05	216.31	239.65	228.41	196.11	199.41	195.48	231.24	240.51	216.31	201.2	230.41	252.36	219.96
	105.73	140.17	125.92	172.49	104.69	163.93	163.3	129.89	102.74	93.87	141.11	168.41	68.06	120.84	112.69	110.86	67.78	114.59	90.09	121.3	108.21	96.32	129.56	188.58	170.56	218.42	224.42	190.43	160.9	190.84	190.57	165.08	192.28	222.35	257.93	188.86	255.89	186.15	256.29	162.81	195.96	204	226.92	198.01	231.31	207.17	228.25	214.25	224.39
	150.73	132.37	175.31	166.82	161.16	165.15	203.88	167.84	168.62	140.51	107.94	167.91	89.84	103.89	110.63	118.97	105.05	88.56	64.33	61.3	63.21	119.95	121.18	152.04	157.73	188.42	194.42	179.18	198.84	178.42	178.15	238.06	231.58	247.35	201.6	246.05	225.89	173.35	211.29	238.8	210.63	202.02	221.24	235.51	200.16	200.53	227.91	212.36	216.22
	107.08	175.17	190.24	167.01	146.16	200.15	163.88	192.84	168.35	107.54	162.94	168.41	64.68	71.94	110.63	111.49	92.09	90.49	110.2	65.78	92.07	66.32	139.73	147.04	163.08	198.28	219.42	194.91	157.32	239.42	239.15	193	202.93	191.89	231.6	221.05	235.89	256.15	243.71	243.42	202.5	226.85	214.42	199.94	201.31	241.41	205.37	209.8	227.05
	160.73	212.21	183.66	191.82	186.16	109.58	168.88	168.55	107.37	137.54	165.88	163.93	104.84	80.07	99.08	74.22	102.43	102.81	100.2	111.3	129.37	99.46	129.2	175.5	147.82	218.42	239.42	249.18	238.84	158.42	158.15	223.06	237.93	176.75	246.99	256.05	200.89	166.45	239.57	186.11	216.33	200.37	196.24	198.9	209.26	220.06	212.91	231.75	227.05
	95.73	152.56	212.28	176.82	176.16	140.15	201.55	96.29	137.37	232.54	147.08	131.74	104.84	115.84	116.53	123.97	112.43	112.64	115.2	101.3	106.54	70.27	207.69	139.91	140.56	233.42	245.74	196.18	168.84	258.71	258.44	258.06	169.28	227.35	242.85	226.05	229.36	163.5	186.29	227.74	230.63	232.02	194.57	200.51	202.23	201.15	206.2	227.36	218.95
	160.73	160.17	148.55	179.22	206.63	180.15	110.8	178.86	107.37	165.83	130.67	201.65	107.56	116.78	100.63	193.97	112.43	112.64	65.2	128.77	68.21	129.2	116.18	222.04	152.04	150.7	155.93	159.18	171.98	248.52	248.25	231.62	170.62	237.35	168.5	173.34	244.22	161.15	151.07	150.44	200.63	232.72	220.53	211.12	198.17	227.97	237.91	204.97	234.97
	100.73	133.79	162.96	161.82	171.16	135.15	87.18	107.84	94.8	106.72	136.1	165.61	95.79	132.91	98.06	108.97	90.29	64.5	106.1	105.41	113.21	109.51	151.18	147.04	221.95	159.05	164.42	169.67	148.84	156.8	156.53	158.06	246.96	202.35	188.56	201.05	165.99	201.15	163.37	165.36	228.73	212.02	194.6	208.19	211.31	209.03	204.82	209.41	210.24
	85	148.05	159.97	191.82	109.04	108.36	128.88	148.5	177.16	132.54	118.8	146.25	104.84	124.99	100.59	133.97	92.46	106.07	100.2	111.3	98.21	93.14	133	141.42	155.82	159.02	168.21	239.18	248.74	203.42	203.15	170.33	187.93	167.61	169.73	236.05	217.47	228.01	165.85	199.64	193.51	202.92	236.24	220.51	199.71	237.23	237.91	208.68	246.98
	97.7	135.17	207.28	119.41	131.16	142.38	107.67	157.84	152.37	109.57	102.94	138.41	89.84	119.41	104.68	73.97	117.43	104.17	95.2	67.12	108.53	121.86	207.04	127.04	156.62	158.42	163.43	160.38	173.77	148.42	148.15	203.06	154.74	258.53	153.85	246.43	152.48	151.27	199.86	158.13	212.19	217.02	226.24	210.51	226.31	231.28	203.71	207.36	242.05
	115.73	105.17	172.28	191.82	161.16	133.23	141.06	142.84	166.34	146.6	152.94	110.55	104.84	118.37	117.96	118.97	94.94	90.46	89.38	111.3	91.97	126.32	133.06	202.04	150.56	208.42	170.86	166.49	232.64	191.05	190.78	246.98	170.49	170.29	176.18	231.05	185.89	177.4	176.29	241.72	195.86	205.67	216.24	196.11	211.31	213.78	202.91	227.54	213.3
	107.87	162.67	186.39	179.95	177.42	181.58	212.81	157.84	146.04	131.58	104.79	107.59	109.44	103.7	100.63	109.63	109.49	105.15	118.53	96.3	91.11	112.82	143.12	227.58	164.77	138.42	163.71	156.42	161.48	172.84	172.57	155.15	171.49	246.71	169.2	167.97	167.35	242	161.55	141.11	209.24	199.52	226.24	195.51	201.31	198.86	217.91	202.36	217.93
	105.35	120.17	130.7	146.82	212.56	185.15	179.26	167.84	107.37	138.72	167.94	133.41	107.96	102.42	120.25	129.8	92.43	107.64	59.24	107.08	106.24	95.17	195.35	213.64	235.84	153.42	144.42	165.64	246.2	165.96	165.69	159.26	244.7	232.09	158.03	153.29	155.89	141.15	170.58	161.63	194.49	211.63	198.58	224.95	216.31	197.74	222.91	222.36	227.05
	141.44	166.1	114.78	108.04	136.02	149.1	188.88	119.76	137.37	102.54	101.76	118.41	109.84	111.08	120.63	68.97	112.43	87.64	97.66	90.34	94.8	116.32	154.06	153.76	155.56	165.56	164.42	144.18	258.84	245.89	245.62	169.9	157.93	187.35	244.1	186.64	200.89	162.73	242.19	162.24	219.38	207.94	201.24	215.51	196.76	239.35	205.48	214.75	238.01
	115.73	155.17	192.28	161.82	143.67	130.15	169.61	137.84	119.67	102.54	156.63	110.85	89.84	124.06	115.49	95.89	127.43	102.64	95.2	111.3	113.21	106.69	141.18	146.85	233.4	240.09	256.48	171.32	166.5	232.5	232.23	188.06	165.29	154.15	164.29	161.05	180.89	158.38	161.78	176.11	197.24	198.85	211.24	195.09	231.31	239.35	220.39	220.17	223.45
	115.73	149.39	137.28	137.96	118.92	98.48	193.88	107.93	132.37	168.58	112.94	174.89	91.7	110.84	105.63	128.97	100.58	107.64	88.4	89.48	118.21	70.3	129.81	225.32	245.56	167.02	171.26	166.79	203.42	165.61	165.34	160.79	165.26	157.35	144.93	168.62	158.1	165.61	141.29	171.11	225.63	194.87	201.24	194.43	201.31	224.35	206.66	237.36	212.38
	115.73	190.17	142.28	181.82	183.33	210.15	113.88	102.84	102.37	162.48	155.57	168.47	109.84	109.78	100.63	123.97	93	107.24	190.2	104.68	108.54	106.32	166.18	145.55	175.56	163.45	230.63	247.06	166.4	161.35	161.08	245.09	159.21	244.55	159.1	243.33	172.52	157.21	156.87	156.73	220.29	213.85	211.24	198.05	204.28	214.35	202.91	222.36	220.42
	145.73	230.17	172.28	174.99	163.57	160.15	188.88	222.84	110.98	157.54	152.94	102.7	59.84	121.28	107.67	95.12	117.43	110.16	111.31	103.84	103.21	126.32	216.18	153.71	164.45	159.5	160.28	231.56	163.89	170.58	170.31	165.33	164.47	162.35	164.62	158.55	163.39	163.04	159.94	191.11	204.9	194.62	193.65	214.19	214.99	224.35	232.91	247.36	217.57
	119.68	175.17	160.96	144.1	152.66	195.15	108.88	192.84	152.83	107.08	168.86	155.22	98.69	115.84	109.17	110.9	69.94	97.64	103.58	91.04	98.21	111.32	171.18	139.86	157.91	225.42	199.42	172.62	193.13	172.7	172.43	144.31	142.93	168.83	201.6	201.05	242.79	160.9	178.05	177.57	205.63	212.45	194.24	192.84	216.31	214.35	247.91	237.04	247.05
	150.73	111.02	167.28	101.82	136.64	157.71	108.88	112.84	140.24	103	132.94	162.27	106.6	108.35	120.63	120.26	102.43	66.46	91.65	116.3	143.21	93.74	147.05	167.04	166.39	251.95	243	220.77	218.84	203.42	203.15	165.75	159.21	164.92	160.81	166.92	158.35	178.59	191.29	160.24	195.63	196.31	218.83	230.51	195.6	200.31	197.7	212.92	217.17
	125.73	134.61	192.28	211.82	216.16	152.89	173.88	155.01	169.13	157.69	110.54	105.1	95.29	80.84	119.9	108.97	110.22	107.55	115.2	111.3	93.94	106.39	159.43	155.6	145.56	238.48	164.79	259.18	170.03	164.66	164.39	164.61	162.93	159.21	164.04	144.51	141.72	158.48	156.29	164.34	225.63	212.02	216.24	205.51	216.31	234.35	227.91	205.04	226.72
	170.73	177.9	167.28	217.12	198.35	88.15	178.88	103.67	102.37	207.54	102.94	151.57	99.84	115.13	100.72	116.69	111.64	107.14	103.6	111.3	113.21	92.13	208.68	237.04	180.56	160.64	163.48	165.94	167	218.42	218.15	170.71	202.93	142.81	193.64	163.91	179.73	191.35	160.83	211.11	210.63	219.6	199.73	202.12	206.31	217.48	242.91	242.36	252.05
	83.12	130.17	123.6	162.71	181.16	125.15	95.44	168.25	155.07	155.3	162.53	113.41	70.68	78.46	80.08	93.97	114.06	107.64	111.24	107.55	112.33	96.32	150.69	182.04	190.56	159.59	164.64	245.7	203.84	170.19	169.92	169.65	167.93	160.4	162.63	164.23	162.86	151.15	165.24	156.11	195.63	194.07	196.24	197.63	211.31	229.35	208.3	208.66	218.45
	115.73	141.16	147.28	183.04	171.16	113.76	149.62	161.46	162.58	132.54	107.65	118.41	109.59	105.84	108.67	110.33	62.43	98.54	104.55	101.3	69.85	111.32	145.41	146.45	151.38	158.42	169.42	189.89	167.03	163.42	163.15	203.06	194.36	202.35	182.48	162.2	165.21	211.15	166.29	168.2	213.47	207.32	211.24	225.51	216.31	214.35	207.82	237.36	235.11
	124.59	180.17	207.28	195.09	111.42	155.15	108.88	107.84	163.04	147.54	109.61	171.61	99.84	84.15	115.63	96.72	97.59	122.64	110.2	108.36	109.8	71.43	175.76	174.36	158.18	193.42	173.53	161.52	172.77	166.77	166.5	171	163.61	169.48	161.6	158.65	192.99	168.73	168.57	166.11	197.12	194.48	217.38	198.71	221.55	202.66	207.46	209.34	237.05
	151.05	215.17	164	171.82	89.75	107.61	143.88	155.62	105.06	112.54	112.94	108.41	109.84	130.84	112.27	103.97	117.43	102.64	106.31	92.57	112.21	111.32	186.18	141.21	186.13	155.72	189.42	165.45	196.34	171.09	170.82	194.78	152.93	194.54	166.77	216.05	160.89	166.15	161.29	176.76	218.47	193.29	231.24	207.35	201.31	207.37	207.91	218.38	209.51
	95.73	173.83	119.62	198.39	166.65	170.5	133.88	194.51	134.68	171.51	152.94	148.41	114.84	120.84	80.39	108.97	102.43	57.64	100.2	67.37	103.21	106.32	146.68	159.86	168.24	183.42	172.58	165.16	186.54	185.54	185.27	218.06	167.93	162.98	172.04	193.16	161.12	162.61	177.26	156.94	202.67	224.56	229.68	205.51	193.77	200.85	212.91	209.77	217.05
	145.73	165.35	167.28	101.82	213.94	160.78	103.88	137.84	134.31	172.54	122.94	141.34	110.88	120.84	101.22	99.88	100.88	97.64	91.38	108.24	113.21	106.32	142.24	157.04	165.56	148.42	149.8	169.18	175.11	195.82	195.55	164.13	183.37	164.66	151.6	181.78	165.89	246.15	156.29	178.58	196.36	193.31	226.24	194.32	205.37	203.42	218.35	232.36	232.05
	118.94	130.17	107.28	172.56	112.41	170.15	138.88	104.82	151.51	152.54	170.86	132.03	92.83	124.37	105.28	113.97	98.33	91	91.72	101.3	103.21	106.32	188.57	227.04	235.56	194.47	199.42	203.3	153.84	220.66	220.39	183.68	247.93	182.64	166.6	161.05	168.96	156.15	157.64	161.11	205.63	199.83	207.76	194.64	209.93	207.22	212.91	231.79	232.13
	105.73	163.84	97.28	171.82	196.16	189.04	158.88	166.66	181.53	174.66	107.94	156.72	96.23	119.52	121.81	101.71	108.86	107.06	165.2	110.37	92.85	95.68	208.99	164.68	155.56	167.54	165.67	154.18	248.84	177.84	177.57	168.06	214.04	162.35	216.6	166.05	164.77	178.05	173.55	156.29	214.74	199.58	206.24	217.51	196.31	209.35	217.91	232.36	227.05
	140.16	165.17	162.28	146.82	117.52	115.15	123.5	167.03	105.68	147.54	117.94	157.67	70.02	110.84	106.92	103.97	99.19	94.91	66.35	93.5	95.17	98.69	163.68	187.04	174.99	163.42	157.15	175.5	177.07	153.42	153.15	163.06	175.99	167.35	246.6	171.16	150.89	173.8	165.39	173.45	196.33	227.02	202.4	208.09	197.6	234.35	201.42	202.36	215.17
	158.61	154.34	188.95	161.82	211.16	111.37	233.88	146.66	182.37	157.09	174.41	143.41	109.84	113.44	117.62	153.97	117.43	97.64	106.87	101.52	97.61	101.32	153.96	202.04	198.34	160.63	193.45	185.8	160.05	248.42	248.15	248.06	176.33	171.88	179.4	166.05	155.89	177.82	178.67	164.71	202.52	212.02	211.24	230.51	198.68	204.35	212.91	211.04	232.05
	115.61	131.98	216.92	114.43	181.16	110.15	105.77	217.84	107.37	139.67	172.94	138.41	119.84	113.12	108.31	75.17	112.43	99.02	100.2	95.94	100.66	101.32	166.18	160.38	210.56	152.14	169.42	174.41	182.2	160.34	160.07	153.06	167.93	167.35	166.6	151.05	245.89	166.15	203.29	201.74	212.55	192.02	211.24	193.01	219.76	209.35	226.51	209.44	239.98
	157.65	150.17	171.76	91.82	184.57	190.15	155.98	132.84	152.37	157.54	141	132.42	101.35	133.43	75.63	97.17	69.34	107.64	104.26	99.34	103.21	113.43	191.18	192.04	168.86	179.79	179.26	249.18	168.84	181.52	181.25	168.06	162.93	152.35	161.6	246.05	160.89	157.58	218.79	186.75	192.42	191.04	196.24	191.95	199.24	224.35	227.91	232.36	210.35
	142.02	155.17	179.87	167.25	159.46	164.43	169.59	139.56	134.11	137.54	160.94	123.41	99.84	123.15	113.02	103.97	122.43	94.16	100.2	107.21	98.67	111.32	146.18	227.04	173.62	241.42	244.87	195.18	168.84	168.42	168.15	158.38	158.76	180.38	176.77	166.05	174.54	204.9	201.29	217.61	194.34	192.02	193.14	215.51	216.31	200.53	212.59	227.36	224.07
	135.73	145.17	117.63	111.82	197.18	180.33	111.61	107.84	172.37	131.83	152.59	148.41	107.34	83.25	119.89	115.27	97.43	106	89.59	96.86	98.21	114.01	153.27	159.3	235.56	188.96	219.42	167.96	223.84	169.01	168.74	178.9	167.93	247.35	158.25	161.05	181.26	220.15	187.8	244.96	213.87	197.02	211.24	220.51	211.31	199.56	203.55	217.36	227.14
	110.73	165.17	123.86	124.15	101.16	185.15	188.88	135.7	160.61	107.54	156.68	143.41	64.84	130.84	115.63	122.08	112.43	117.64	103.85	116.3	106.53	98.25	144.79	167.55	196.91	171.56	208.31	159.18	170.34	223.42	223.15	176.48	183.38	217.35	182.82	178.31	177.8	188.07	223.79	201.11	195.73	193.43	192.02	222.97	195.33	206.64	202.71	222.36	215.12
	132.49	175.17	152.28	156.91	183.66	167.65	159.92	112.84	117.37	133.17	130.87	141.03	107.58	115.84	115.63	103.97	117.43	107.64	98.81	95.13	113.21	102.59	192.94	207.04	176.62	214.57	181.99	169.18	185.49	168.42	168.15	171.81	222.93	176.31	167.63	157.77	156.48	223.93	246.29	223.27	230.63	232.02	211.24	230.51	206.31	219.35	217.91	206.44	211.59
	116.79	127.24	209.52	203.49	109.62	135.44	223.88	172.84	172.37	152.54	142.94	130.5	122.97	80.84	110.63	96.7	62.43	110.62	95.35	112.75	107.06	108.59	211.18	182.67	215.56	164.37	183.49	180.32	215.88	208.42	208.15	168.06	157.93	167.49	206.6	176.01	220.89	246.15	233.33	164.17	208.36	194.4	216.24	195.39	219.99	202.2	202.91	232.36	232.05
	152.44	208.44	147.28	211.82	171.16	140.15	103.88	108.46	112.37	152.54	137.94	122.61	109.84	135.84	175.63	112.04	108.13	127.64	98.44	111.3	69.12	100.14	189.28	209.81	190.28	176.1	164.42	184.07	163.84	184.49	184.22	168.06	167.93	158.05	221.6	167.08	205.89	233.18	169.22	179.32	197.34	193.2	194.28	215.51	206.31	201.1	207.91	211.41	219.29
	93.23	186.79	168.79	136.82	115.67	105.15	140.9	175.11	172.37	128	212.94	173.41	100.86	122.04	132.72	106.12	112.43	102.64	112.22	101.3	98.21	111.32	164.84	158.71	220.72	158.42	245.75	221.99	208.84	188.31	188.04	208.06	207.93	222.35	206.6	182.47	165.89	166.84	181.62	167.66	245.63	201.84	218.04	230.51	211.31	224.35	202.91	204.04	219.14
	145.73	170.17	172.28	166.82	108.87	121.1	198.88	141.07	157.75	174.71	147.94	158.41	114.84	109.31	135.63	103.97	107.43	97.57	128.36	110.84	108.21	91.32	171.18	179.77	165.56	203.42	209.42	209.18	216.21	163.42	163.15	183.52	207.93	162.35	189.18	206.05	205.89	181	172.84	230.4	195.63	199.34	201.24	225.51	196.75	216.52	207.91	215.79	220.97
	142.21	170.17	192.28	116.82	171.63	140.15	164.26	175.74	174.18	157.54	131.52	159.68	104.84	112.95	117.53	105.07	112.43	112.64	95.2	105.14	101.96	126.32	156.18	169.28	219.13	241.2	209.67	169.18	188.27	248.42	248.15	223.06	182.7	183.18	246.6	221.05	188.12	173.14	169.47	233.21	203.42	237.02	207	193.21	203.87	205.15	212.91	207.17	224.92
	125.73	146.46	149.44	156.82	171.16	169.28	167.34	162.92	137.37	165.68	154.05	152.3	97.04	135.84	130.63	113	132.43	59.95	95.8	106.3	114.12	101.32	175.51	157.04	218.52	203.42	182.78	164.18	248.84	213.42	213.15	165.64	189.88	189.53	173.9	226.05	170.89	171.15	231.29	231.11	200.45	196.18	204.06	220.51	196.31	219.35	212.91	217.36	220.18
	130.73	155.17	117.28	196.82	231.16	144.04	188.88	169.74	132.18	140.11	142.94	191.49	104.84	140.84	104.19	113.97	99.69	107.64	110.2	141.3	113.21	111.32	158.94	211.75	180.39	206.15	224.56	212.02	213.84	228.42	228.15	188.95	205.5	207.35	226.6	188.79	245.89	229.33	166.29	183.31	205.85	202.02	194.13	192.48	211.31	197.95	207.91	208.86	242.05
	165.73	171.89	188.64	201.82	181.16	117.54	181.67	102.84	227.37	152.4	192.94	152.47	74.84	113.21	125.63	123.97	145.84	104.5	105.2	66.41	78.21	66.32	155.38	228.15	235.56	177.84	174.42	211	181.55	175.23	174.96	158.06	232.93	157.35	235.05	246.05	175.99	231.15	231.29	166.11	193.53	212.02	200.37	200.51	206.77	214.35	227.91	221.22	222.29
	149.11	190.17	173.53	113.39	111.66	171.2	148.05	178.22	177.37	157.54	164.94	139.28	114.84	82.94	106.79	104.79	103.83	66.11	65.23	96.3	125.71	111.32	167.88	208.8	181.88	219.64	230.6	186.72	228.84	182.3	182.03	207.19	247.93	207.35	175.21	206.05	225.49	185.29	184.02	174.21	198.94	227.02	201.24	195.12	226.31	203.34	212.36	252.36	227.05
	100.95	149.46	118.67	186.82	155.74	140.39	142.73	159.25	164.35	162.54	139.57	103.41	99.84	140.84	112.86	113.97	127.43	102.64	95.2	100.97	106.86	108.55	137.61	168.88	183.62	169.31	174.16	174.18	234.94	168.42	168.15	174.04	235.48	227.35	171.6	226.05	180.03	166.15	191.29	203.11	198.74	222.02	196.24	213.01	211.31	203.95	230.91	223.89	219.21
	95.73	145.17	160.24	171.82	168.77	132.55	106.85	172.84	129.87	162.54	174.01	153.41	98.85	93	111.41	73.99	96.21	112.64	120.2	98.68	123.21	106.32	153.85	173.47	220.56	168.42	204.42	249.18	168.84	235.3	235.03	248.06	178.35	165.16	231.6	176.05	233.77	206.15	206.29	196.11	188.05	227.02	197.88	207.13	196.31	196.23	217.91	202.97	222.05
	125.73	135.17	127.28	141.82	141.16	109.51	130.03	137.84	222.37	102.54	157.94	158.41	122.7	100.84	135.63	109.49	132.43	122.64	125.2	126.3	107.12	70.13	162.71	174.21	178.01	168.42	187.68	226.63	233.84	199.4	199.13	235.38	227.93	227.35	186.43	176.18	170.89	211.15	209.86	204.18	194.18	221.75	199.76	205.51	226.31	196.73	204.13	205.79	230.18
	135.73	175.17	118.55	171.82	208.42	159.09	166.97	190.01	141.33	102.54	97.94	100.74	74.84	135.84	106.96	103.97	114.78	97.64	99.73	103.73	63.21	121.32	168.08	191.42	188.88	198.42	229.42	232.03	173.84	233.42	233.15	181.02	172.93	247.35	233.48	208.15	230.89	209.11	173.36	197.36	200.53	193.88	195.53	193.89	198.36	192.1	222.91	208.23	212.57
	135.73	126.49	217.63	113.02	186.36	180.11	158.74	137.84	157.37	135.61	143.81	157.41	122.71	110.84	107.97	112.3	82.43	107.64	104.11	61.3	111.45	96.53	151.18	187.11	200.56	223.42	174.42	182.42	193.97	173.42	173.15	227.5	232.93	178.79	188.9	234.18	231.62	175.25	206.29	211.11	191.3	207.02	211.24	220.51	188.85	201.07	207.91	227.36	223.44
	120.73	150.17	172.28	171.82	106.16	147	108.26	147.84	152.75	130.61	162.94	112.26	97.75	120.84	117.35	129.48	101.52	97.64	101.56	73.98	128.21	131.32	189.39	186.54	170.56	224.89	244.42	174.18	251.97	233.56	233.29	173.06	232.93	232.35	169.1	231.05	165.89	198.06	203.98	206.11	204.51	222.02	196.24	225.51	206.31	219.35	212.91	209.03	257.05
	151.93	140.17	137.28	183.02	181.52	201.89	178.8	133.83	137.37	157.54	102.94	143.41	79.23	130.84	125.84	112.92	84.43	75.62	96.15	116.3	100.01	99.81	174.14	183.89	204.03	238.42	170.85	174.18	173.84	191.13	190.86	233.06	183.46	183.29	208.91	184.16	190.89	203.92	178.43	174.11	197.01	232.02	221.24	199.08	212.51	199.78	215.6	233.86	230.57
	96.61	125.17	188.36	194.97	137.59	155.15	170.49	152.84	162.37	139.47	157.94	163.41	99.84	113.88	84.64	115.56	97.06	94.68	125.2	96.18	88.21	101.9	156.18	193.97	195.56	223.42	229.42	229.18	233.84	178.42	178.15	173.06	217.93	235.21	211.6	232.96	187.32	182.69	197.54	176.11	190.31	199.34	191.7	220.51	201.31	208.17	222.91	212.62	232.05
	140.73	170.43	184.88	119.16	141.16	162.89	157.97	172.84	97.37	142.54	190.53	131.74	100.62	89.33	135.63	108.97	79.14	93.05	99.32	96.3	128.21	136.32	186.18	174.56	192.3	168.42	191.26	187.36	189.81	201.88	201.61	171.1	199.6	233.06	177.14	171.05	175.89	196.15	216.29	229.9	197.61	218.04	217.57	210.51	202.57	194.47	212.91	212.25	226.4
	142.41	162.94	177.28	116.82	161.16	171.88	228.88	164.69	152.37	152.54	162.41	153.41	89.84	132.13	87.74	88.97	137.43	97.64	60.2	76.68	88.21	101.32	160.07	152.04	165.56	188.42	184.42	231.37	218.84	188.51	188.24	233.06	189.99	172.35	196.6	169.05	205.89	216.15	176.29	216.11	218.5	217.02	193.62	215.51	195.37	221.55	201.39	211.6	209.4
	145.73	173.58	181.21	161.82	122.75	139.36	133.88	127.84	139.74	152.54	159.82	138.41	74.84	140.32	121.36	123.97	74.14	127.64	109.35	101.3	98.21	79.97	152.95	167.04	184.4	184.37	188.6	174.18	191.45	213.42	213.15	190.12	188.37	189.57	209.6	191.05	207	176.15	171.29	171.11	193.75	190.81	201.24	226.17	193.81	219.44	221.09	219.2	250.71
	120.73	186.91	182.28	138.25	166.16	143.92	148.88	157.84	142.37	142.54	107.94	105.87	99.98	140.84	101.41	133.97	70.06	99.69	103.91	66.49	97.62	98.52	201.18	208.96	217.81	184.62	209.42	247.24	183.84	182.96	182.69	184.68	179.08	168.68	209.63	188.23	207.42	188.78	231.02	171.11	215.63	192.66	210.95	205.51	221.31	200.52	205.18	212.71	252.05
	145.73	170.17	171.74	159.34	112.9	110.15	173.88	177.84	152.37	162.54	157.38	103.41	75.94	110.38	107.06	100.92	101.63	98.21	95.2	98.76	83.21	126.32	152.32	164.98	176.49	220.09	219.92	219.18	198.84	202.04	201.77	180.1	209.6	177.5	186.36	216.05	210.89	229.81	171.29	151.11	221.99	197.37	207.94	200.51	226.31	201.68	217.91	205.26	227.7
	111.76	164.37	142.28	126.82	171.99	185.15	136.4	135.15	102.37	104.63	107.94	134.88	106.52	115.84	127.18	103.16	132.43	107.64	76.35	127.82	78.57	101.32	146.18	142.6	200.56	173.42	181.42	190.82	213.84	215.06	214.79	187.44	211.03	197.35	199.75	206.05	198.32	171.15	188.64	191.11	189.83	194.83	195.43	200.51	201.31	197.93	217.91	222.36	215.19
	115.73	165.17	157.28	183.44	142.75	112.09	153.88	225.34	157.37	159.75	157.94	104.18	89.84	112.91	82.61	128.97	129.29	97.64	94.69	101.3	119.75	131.32	178.93	174.96	186.61	178.42	200.19	194.18	214.09	213.42	213.15	198.06	200.89	217.35	194.14	176.05	195.89	171.15	151.29	191.11	192.3	186.06	221.24	210.16	226.31	209.35	207.91	205.12	227.63
	105.73	124.61	124.93	216.82	112.48	181.31	205.75	132.76	154.37	157.54	142.94	160.2	68.92	121.62	100.63	133.97	101.28	122.64	97.95	86.3	123.21	111.32	176.18	192.04	155.56	186.58	188.43	184.18	208.84	190.55	190.28	200.91	212.16	208.4	180.66	208.07	182.88	151.15	185.7	188.34	192.77	224.52	241.24	196.24	201.31	211.73	211.87	214.43	227.05
	125.73	195.17	192.28	172.02	136.73	173.58	148.88	153.11	152.37	97.54	115.72	160.22	117.13	94.91	89.8	110.58	120.61	82.64	135.2	105.9	100.43	101.32	161.18	169.04	182.38	208.42	212.35	195.71	202.03	208.92	208.65	211.34	217.93	188.38	216.6	196.05	177.35	191.15	191.29	212.83	195.63	215	206.24	220.51	218.28	229.35	212.91	242.36	228.75
	117.57	130.17	120.21	165.55	226.16	185.39	108.88	191.82	131.87	112.54	142.94	108.41	115.03	115.84	135.83	103.97	120.19	127.64	100.29	71.38	102.5	86.32	156.18	204.12	180.56	203.42	194.42	209.18	197.17	193.42	193.15	210.06	232.7	209.66	233.11	208.86	215.89	231.15	177.06	216.11	195.97	209.6	224.08	186.84	236.31	211.1	217.44	208.89	221.79
	146.47	136.96	158.9	183.87	158.16	135.24	116.05	102.84	159.68	142.54	130.7	133.34	104.15	141.2	119.22	84.82	108.22	97.64	100.2	98.24	126.37	116.32	186.46	177.04	174.51	184.49	186.99	201.12	188.3	233.78	233.51	182.94	181.43	180.46	181.6	199.87	231.33	176.15	221.29	226.11	205.63	227.02	193.54	205.51	217.27	214.35	198.21	222.28	222.05
	140.73	170.17	184.83	116.82	148.71	145.15	177.12	164.11	142.37	135.58	186.95	121.94	110.52	125.84	99.04	116.01	82.43	133.85	97.56	96.3	123.21	86.32	157.05	168.91	229.73	198.42	204.7	214.07	193.84	183.98	183.71	214.04	177.14	211.04	175.65	179.11	172.56	191.15	216.29	184.04	193.95	207.02	190.26	205.51	198.04	199.29	203.07	219.86	223.6
	135.73	167.47	182.28	140.36	181.03	160.87	137.63	142.84	114.83	187.64	102.94	140.69	98.2	130.84	109.55	103.97	127.43	70.63	125.72	118.2	123.21	126.32	181.18	164.49	215.56	194.98	211.56	186.8	184.95	180.05	179.78	231.74	192.93	200.32	176.6	185.49	186.39	222.48	231.29	181.11	191.15	188.94	208.96	191.23	226.31	209.35	212.91	220.19	216.6
	104.7	148.57	173.53	158.53	181.16	150.15	173.74	139.91	112.37	172.54	152.94	114.05	109.84	106.72	105.63	124.95	99.1	67.64	85.2	107.97	101.9	111.32	181.18	222.04	202.4	166.84	172.34	209.18	216.49	218.42	218.15	218.06	190.99	233.09	185.72	216.05	180.89	216.15	213.64	166.11	215.63	192.58	193.78	196.21	192.49	210.22	216.04	251.03	252.09
	141.5	142.96	202.28	183.96	163.21	140.15	133.4	152.84	117.37	105.21	102.53	104.47	120.75	123.8	85.63	133.97	73.61	66.28	136.31	116.3	118.71	126.32	196.18	176.68	180.56	178.42	184.09	184.18	232.57	193.84	193.57	175.87	227.93	196.64	156.6	232.74	174.64	181.15	227.17	235	214.4	192.02	193.23	205.51	236.31	199.82	202.91	237.36	222.05
	130.73	185.17	204.93	171.96	182.81	187.95	173.88	155.34	157.37	114.08	182.94	186.83	76.17	115.11	135.63	88.97	122.43	97.64	81.2	82.97	106.52	119.56	168.53	162.04	170.56	188.42	179.68	194.18	181.13	175.17	174.9	178.06	187.93	187.35	226.6	190.37	150.89	186.15	184.99	189.05	210.63	193.51	189.15	195.51	221.31	204.35	201.88	209.32	247.05
	145.64	176.67	227.28	111.82	211.16	150.15	138.88	157.84	156.12	112.54	172.94	189.53	110.06	90.84	105.63	107.41	99.76	127.64	125.2	124.47	84.16	101.32	166.18	192.04	173.11	222.01	191.38	231.18	173.84	233.42	233.15	191.81	217.93	217.35	217.71	174.95	180.89	227.51	166.29	221.11	195.63	217.02	187.24	213.25	196.31	215.14	220.62	215.33	222.05
	133.23	160.17	155.55	123.85	151.16	165.83	138.88	149.05	112.37	152.54	109.03	153.41	125.89	110.84	130.63	128.97	117.43	97.55	104.86	126.3	110.35	113.05	152.64	172.04	185.56	188.42	227.85	194.41	230.38	243.42	243.15	228.06	234.11	177.35	191.6	182.55	190.89	213.77	181.29	182.47	225.09	212.02	195.38	188.59	221.31	197.31	202.91	227.36	211.23
	125.73	157.32	147.99	216.82	165.89	155.15	133.88	142.84	162.37	137.54	137.94	191.51	100.14	145.23	103.57	113.97	102.43	122.64	117.32	97.62	103.21	127.62	157.03	195.85	178.33	205.48	159.42	214.18	243.84	188.8	188.53	198.06	157.93	175.91	189	176.05	190.89	166.15	181.29	171.11	200.63	216.44	201.24	225.51	206.16	207.04	206.68	242.48	212.05
	138.66	155.17	159.53	196.82	156.16	140.15	159.79	227.84	102.37	104.26	135.86	143.08	99.84	105.84	99.94	133.97	80.7	117.64	70.7	81.3	95.09	101.32	151.18	207.04	215.56	155.17	226.03	174.18	191.03	158.75	158.48	158.06	172.93	187.71	234.52	156.05	225.89	221.15	191.14	220.28	205.63	197.02	201.24	197.47	192.38	209.35	196.37	201.15	217.05
	115.73	152.7	162.28	167.74	174.48	142.62	160.93	158.67	112.37	115.36	105.43	178.41	94.84	116.78	105.63	123.97	70.84	99.93	135.2	100.86	113.21	74.12	181.18	157.83	205.1	218.42	187.42	180.23	158.84	230.75	230.48	238.06	215.62	235.25	216.67	181.05	235.89	232.2	221.29	171.11	205.63	194.73	226.24	200.51	216.31	205.26	217.91	210.62	227.05
	110.73	165.17	188.95	171.44	138.88	143.28	173.88	157.84	191.38	190.44	104.14	166.34	95.35	135.84	135.6	105.42	103.51	115.73	117.89	119.28	113.21	102.38	166.18	199.54	180.56	175.44	214.42	230.43	188.84	218.42	218.15	188.06	189.81	227.35	171.6	191.05	229.31	221.15	231.29	176.11	190.84	212.02	192.97	200.51	203.7	192.23	203.34	209.69	225.51
	120.73	156.8	162.71	191.82	114.73	161.23	140.84	97.84	104.53	157.54	167.54	118.41	72.38	110.84	130.63	113.55	128.05	82.64	105.2	101.3	73.21	121.32	205.78	197.04	210.56	183.42	189.42	189.18	218.84	178.42	178.15	216.64	186.29	157.35	222.71	227.2	215.89	183.1	221.29	179.29	206.19	194.29	217.72	192.34	199.55	205.24	208.37	207.36	255.31
	136.9	152.46	170.85	206.82	147.85	146.38	187.34	137.84	102.37	104.21	177.94	180.13	99.84	87.8	105.63	128.21	101.25	107.64	130.2	106.3	93.21	108.22	171.18	184.66	208.19	183.42	239.42	239.18	193.84	193.42	193.15	228.35	176.69	215.64	191.6	216.58	185.89	176.15	171.61	172.16	191.9	212.02	211.24	191.21	195.75	206.08	205.39	227.36	207.05
	120.73	170.8	130.8	139.62	206.16	175.46	166.76	162.84	152.55	167.54	130.41	148.41	92.09	106.94	145.25	108.97	112.85	105.04	100.14	101.3	131.68	121.32	166.18	213.22	195.56	233.42	192.02	189.18	228.84	219.36	219.09	218.06	222.93	192.35	184.86	191.05	225.89	172.12	171.29	231.11	199.42	192.02	208.66	215.51	206.31	214.58	206.84	217.36	227.05
	103.29	190.17	142.28	115	118.01	163.09	208.88	152.84	104.76	147.54	181.84	132.95	129.59	104.61	141.25	108.97	135.91	110.36	119.12	93.15	68.89	106.17	146.18	182.04	167.56	174.39	177.11	159.18	219.77	188.42	188.15	173.06	182.93	217.35	181.6	187.5	213.44	171.15	176.29	221.11	195.63	193.15	193.74	210.51	200.06	206.44	222.91	217.14	222.05
	121.47	166.17	174.73	116.82	181.16	154.4	153.88	138.19	108.14	133	117.94	123.41	85.14	120.84	80.7	118.97	92.64	91.58	108.53	111.3	108.24	126.32	182.49	197.48	182.02	219.42	224.42	229.18	178.84	193.42	193.15	191.06	222.93	175.78	221.6	233.89	173.36	191.15	171.29	206.11	188.24	202.02	188.48	220.51	191.31	214.35	226.72	227.36	210.03
	154.33	180.17	162.28	161.82	144.46	176.03	159.82	112.84	105.06	130.79	105	133.07	110.11	140.56	112.33	132.43	103.09	99.33	98.66	70.63	100.96	104.17	176.95	171.9	220.56	208.42	212.15	214.18	180.55	179.74	179.47	191.81	186.13	172.35	175.5	171.05	220.89	181.15	221.29	171.11	245.63	187.84	202.13	202.43	207.02	224.35	216.68	220.69	227.05
	105.73	155.17	152.28	151.82	153.79	168.01	178.55	112.84	107.37	140.73	140.21	153.28	104.26	90.84	110.63	79.17	97.43	107.64	100.51	125.27	69.63	96.32	154.51	172.04	233.46	181.14	186.74	179.18	188.84	223.42	223.15	223.06	185.77	189.26	223.51	214.58	220.89	221.15	231.29	168.42	202.99	207.02	216.24	200.51	191.08	219.67	207.91	209.9	232.05
	91.07	150.54	161.34	148.74	161.11	119.71	162.65	154.09	137.07	107.54	187.94	161.51	90.98	85.54	140.86	98.52	101.41	70.01	110.2	101.11	98.21	100.05	171.18	225.79	207.86	187.36	178.86	193.33	188.3	223.42	223.15	177.77	207.93	222.35	184.52	221.05	178.89	231.15	179.89	201.11	203.36	194.29	219.65	200.22	195.74	196.83	210.77	232.36	203.75
	145.73	150.17	127.28	144.14	147.6	165.15	153.96	107.84	162.37	132.54	112.94	151.43	96.35	115.84	106.71	106.67	70.61	82.64	91.53	80.94	98.88	113.78	196.18	165.65	174.71	173.42	219.42	187.41	220.2	193.42	193.15	187	187.93	187.35	208.03	221.93	182.68	176.15	169.34	177.82	231.88	210.63	216.24	193.96	216.31	224.35	237.91	227.36	222.05
	140.73	176.6	145.85	147.62	192.9	115.15	190.51	106.94	123.04	122.71	133.15	176.39	95.86	144.04	100.63	75.87	92.43	102.64	124.65	91.3	123.21	81.6	191.18	167.04	190.56	182.37	219.42	179.68	223.84	218.42	218.15	183.06	222.93	222.35	176.6	174.25	182.77	170.35	206.29	206.59	187.23	192.02	214.01	195.51	216.49	219.35	207.91	220.45	239.27
	125.73	153.36	172.28	192.67	141.16	115.15	160.91	118.69	182.37	117.54	122.94	179.19	97.51	114.94	131.94	83.97	122.43	89.31	70.2	66.82	88.78	70.49	176.18	182.04	180.56	207.48	184.42	219.49	182.03	180.45	180.18	223.06	249.89	182.35	232.85	181.05	175.89	206.15	177.93	186.11	216.2	214.58	191.48	203.46	214.26	196.17	217.91	222.36	218.1
	113	160.17	167.28	146.82	151.16	155.15	138.88	162.84	143.05	102.54	176.41	168.41	94.84	108.25	100.63	137.56	70.56	66.69	85.95	106.61	102.42	96.32	187.01	187.04	192.54	169.82	187.84	222.73	223.84	180.74	180.47	213.06	232.93	187.35	202.82	231.05	221.22	178.54	171.29	220.48	194.07	190.97	206.24	225.51	206.31	199.99	212.91	202.8	233.72
	174.14	160.76	162.28	156.82	141.16	145.15	113.88	160.21	134.04	192.54	133.08	109.59	122.3	145.22	119.95	83.97	93.44	107.64	90.2	67.45	98.21	116.32	166.69	167.04	170.56	213.42	204.42	219.18	208.84	223.42	223.15	250.98	177.35	222.35	191.6	185.23	205.89	171.15	190.18	245.34	200.63	198.5	216.24	199.17	198.28	200.5	212.91	204.7	218.43
	127.02	160.8	152.28	151.82	155.28	155.15	118.88	136.86	189.08	192.54	192.94	112.58	99.84	105.84	85.24	76.9	97.43	124.28	65.65	119.62	132.46	101.65	188.85	172.04	190.56	213.42	176.59	189.26	223.84	190.01	189.74	183.48	209.64	185.27	174.22	183.85	230.89	196.15	201.29	217.58	213.66	216.49	205.51	205.51	196.31	202.62	207.24	204.41	254.31
	161.19	170.17	152.57	174.23	143.38	161.53	103.88	190.34	112.37	152.54	127.94	192.37	91.94	140.84	104.51	96.25	96.13	100.46	67.21	127.84	112.43	71.19	186.18	162.04	175.56	183.72	230.67	204.18	233.84	233.42	233.15	223.06	177.93	232.35	182.73	231.51	180.89	201.15	221.29	211.11	199.85	203.72	203.66	211.79	193.48	213.77	217.91	219.36	220.02
	110.73	175.17	166.49	148.9	181.16	175.15	155.2	191.72	133.83	167.54	152.3	115.29	114.84	105.84	140.63	95.69	129.4	97.64	100.2	111.39	121.32	112.61	183.79	172.04	180.56	227.31	219.42	182.12	249.49	208.42	208.15	179.85	175.86	189.2	176.6	222.46	189.05	222.45	206.29	222.44	209.69	200.96	193.02	210.51	196.31	200.35	214.3	240.65	218.08
	140.73	170.08	150.71	174.75	156.16	175.74	143.88	123.51	172.37	177.54	191.91	149.88	71.88	136.25	110.09	96.73	90.73	85	91.77	67.69	128.06	71.92	171.18	182.04	209.41	198.42	244.71	220.47	189.81	250.83	250.56	186.7	202.93	205.06	191.6	206.05	172.73	191.15	211.29	186.11	196.5	217.02	206.24	225.51	216.31	209.35	234.45	214.57	210.35
	97.09	146.18	148.69	168.58	177.41	130.15	153.88	107.48	137.37	127.54	184.9	194.93	73.85	123.98	95.74	76.89	114.63	126.88	127.52	87.64	70.18	90	175.16	199.9	175.56	175.75	194.42	247.16	202.36	180.18	179.91	208.06	184.62	174.83	176.6	186.05	172.23	244.9	245.42	196.11	245.63	217.02	218.32	210.13	226.31	216.9	199.33	217.71	255.55
	177.17	165.17	177.28	166.61	182.41	120.15	140.2	104.94	192.37	152.54	142.94	93.41	94.84	110.84	98.96	116.88	124.99	110.34	110.76	106.3	103.21	103.38	191.18	187.04	205.56	213.29	181.27	234.18	181.24	201.04	200.77	233.06	224.67	207.35	249.87	173.36	180.21	208.46	186.29	173.61	192.3	187.02	206.24	186.01	195.72	211.13	210.83	193.52	243.08
	140.73	160.17	192.28	174.99	164.27	151.49	155.96	172.84	152.37	141.92	152.94	125.98	83.35	145.84	83.12	123.97	92.43	100.18	66.56	97.55	96.8	106.32	157.45	196.16	190.56	193.42	179.42	186.96	178.84	178.42	178.15	178.06	194.5	182.24	204.38	176.05	190.76	186.15	176.29	191.11	191.5	217.02	205.91	211.6	201.31	220.06	242.91	244.86	214.33
	130.66	165.17	187.28	193.09	163.07	108.54	118.88	222.84	141.67	174.83	147.94	153.34	94.84	104.61	103.88	108.32	109.82	98.97	104.63	93.06	94.91	108.59	182.69	207.54	210.56	193.42	199.42	181.19	188.46	203.42	203.15	176.68	187.93	177.35	186.6	189.38	225.89	176.15	222.79	226.77	230.63	189.1	211.24	204.95	189.23	214.35	207.91	218.83	257.05
	128.99	163.25	177.28	166.82	156.16	230.15	161.33	121.54	177.37	177.54	167.94	192.81	129.84	115.84	140.63	104.79	134.28	97.64	120.2	89.94	108.21	126.32	184.28	203.53	180.56	238.24	185.85	186.24	203.84	186.68	186.41	196.11	222.93	181.85	223.95	176.05	202.07	211.15	192.7	221.11	196.41	198.99	186.88	192.48	192.46	219.35	216.58	247.36	221.4
	146.9	190.63	170.61	157.67	144.46	111.1	158.88	143.73	127.37	184.7	114.74	181.38	114.84	87.89	108.03	93.97	102.43	67.64	131.15	76.3	103.21	121.32	181.18	212.44	216.74	173.42	185.24	179.18	190.01	193.42	193.15	203.06	215.79	223.78	216.6	204.05	222.6	196.15	196.29	218.79	204.37	193.29	196.24	220.51	213.11	202.68	209.61	212.36	209.39
	140.73	120.17	148.43	161.82	121.16	157.42	138.97	102.84	147.37	96.85	193.02	218.41	102.7	145.84	112.56	126.83	102.43	102.64	86.55	131.3	89.62	94.59	184.81	202.04	195.56	195.23	201.09	199.18	224.36	224.77	224.5	174.06	190.79	177.35	177.85	180.81	246.42	226.48	221.29	196.11	210.63	196.14	203.54	195.38	207.11	204.35	199.35	232.36	222.05
	145.73	152.35	189.68	150.1	196.16	157.46	143.88	113.67	177.37	112.54	96.36	123.41	129.84	108.13	140.63	138.36	96.89	66.63	118.16	90.01	70.59	131.43	161.47	198.14	210.66	182.72	219.6	199.18	178.84	218.42	218.15	183.06	202.93	202.94	221.6	176.05	206.57	221.98	227.87	208.31	207.86	188.4	222.42	196.39	208.12	239.35	207.91	208.07	227.05
	124.01	172.62	167.28	146.82	146.16	165.15	110.46	152.84	187.37	149.67	155.82	160.76	129.84	145.84	140.63	123.97	102.89	118.36	96.14	106.76	92.07	98.57	171.18	207.04	220.56	176.3	189.42	179.18	223.84	223.42	223.15	192.8	227.93	198.43	201.6	204.97	211.72	195.34	233.98	191.4	197.68	191.86	214.64	205.51	193.04	214.35	208.18	197.49	223.48
	115.73	130.17	147.99	171.82	156.16	220.15	113.88	141.3	174.91	115.29	92.94	193.41	89.84	109.4	88.66	100.76	89.79	132.64	100.2	101.3	70.13	93.57	184.12	182.04	191.61	213.42	179.42	189.84	193.84	228.42	228.15	223.18	179.11	249.7	226.6	189.51	186.6	219.66	219.54	191.52	195.74	212.02	193.79	214.08	191.57	214.35	213.51	210.21	209.64
	168.97	170.17	157.09	151.82	188.39	197.89	163.88	185.41	177.37	195.01	153.43	153.41	133.96	88.88	115.63	133.45	86.81	90.62	90.2	132.06	148.21	157.62	176.18	203.49	215.56	177.24	183.63	221.55	193.84	183.42	183.15	197.02	227.93	217.35	198.84	247.76	219.22	229.25	191.29	216.11	187.48	198.84	231.24	215.51	211.31	227.18	195.27	212.36	213.47
	167.19	195.17	138.48	224.87	174.1	100.15	113.88	177.84	132.86	92.54	122.94	223.41	97.44	145.84	91.63	103.97	134.13	112.64	90.2	84.09	113.42	133.52	176.18	181.39	211.49	193.42	214.42	214.18	216.34	200.58	200.31	228.06	232.93	188.3	190.65	191.05	175.89	192.66	209.58	226.11	210.63	186.16	211.24	193.25	216.31	209.51	212.91	207.36	208.99
	97.42	170.17	129.36	156.5	226.16	150.15	99.75	177.84	92.37	153.19	125.34	168.24	93.85	100.47	140.63	108.97	73.39	88.12	68.14	132.22	133.21	101.32	176.18	204.16	203.36	208.42	194.42	194.18	228.84	193.42	193.15	214.88	199.97	191.57	223.36	223.3	225.89	188.5	192.03	214.21	201.88	217.02	199.48	198.09	212.91	195.24	212.91	202.57	211.23
	120.73	166.9	202.28	176.82	164.91	180.15	153.88	232.84	152.37	153.22	165.21	97.16	98.53	106.01	140.63	95.33	107.43	124.08	115.2	136.3	86.04	116.12	174.04	185.29	192.79	178.42	225.42	221.24	183.84	233.42	233.15	223.06	214.45	227.35	232.03	216.05	195.89	224.61	223.62	214.41	213.76	212.02	196.24	210.51	197.14	209.35	200.82	204.75	237.05
	106.71	155.17	162.28	166.82	165.06	177.58	183.88	133.94	133.47	133.44	147.94	198.41	102.13	105.84	115.38	103.97	92.43	131.14	100.78	91.3	93.21	71.32	178.17	202.04	191.12	213.42	204.42	184.18	203.84	203.42	203.15	199.88	197.12	177.35	213.51	236.05	225.89	209.5	196.29	211.19	201.78	188.96	190.6	191.89	216.31	199.35	204.16	230.3	246.91
	117.79	125.17	153.57	176.82	166.43	165.52	201.46	175.15	122.37	122.54	123	123.41	74.84	158.74	114.7	114.57	117.43	107.2	100.2	146.3	124.18	98.34	179.95	194.37	210.94	180.09	219.42	204.18	204.67	223.72	223.45	203.06	223.67	222.35	226.6	221.05	230.89	221.15	215.3	221.11	193.99	217.02	211	225.51	196.64	197.77	232.58	217.36	232.05
	152.83	167.93	124.42	184.74	160.36	185.15	103.88	222.84	121.58	124.9	122.94	145.23	129.84	120.06	100.63	126.44	103.51	95.58	125.13	116.3	133.21	94.08	161.18	208.71	215.1	221.92	229.42	229.18	224.26	228.42	228.15	180.96	202.93	199.61	211.48	188.11	190.89	215.69	218.43	214.83	191.49	222.02	223.58	220.51	231.31	235.1	200.44	203.48	251.59
	139.6	147.05	162.28	154.69	166.16	195.15	107.92	131.61	192.37	166.35	152.94	109.01	77.21	119.5	100.63	108.97	132.43	117.91	100.2	124.01	133.21	126.32	168.55	206.08	212.7	198.42	204.42	200.98	233.84	198.42	198.15	227.68	208.41	202.35	195.76	226.05	221.35	186.15	221.29	175.91	194.02	217.02	210.46	220.51	226.31	211.99	212.91	211.48	218.9
	130.73	140.17	162.28	121.82	120.26	226.22	176.19	137.84	167.37	123.6	160.46	113.41	105.03	190.84	97.15	80.6	98.87	131.94	65.2	91.3	103.21	101.32	174.85	200.97	213.6	198.42	224.42	231.42	208.84	205.72	205.45	223.11	197.93	227.35	201.6	176.05	193.08	214.83	214.85	206.11	220.63	190.69	221.24	240.51	200.97	209.35	211.86	206.12	227.05
	102.73	155.17	157.28	146.82	166.16	147.86	113.88	227.84	165.25	152.54	148.82	172.08	106.78	93.67	100.63	98.63	87.43	84.11	83.25	95.63	69.04	104.57	176.18	172.77	204.11	215.15	220.66	221.76	228.84	216.24	215.97	233.06	221.75	223.74	196.6	201.05	212.07	212.42	211.8	211.11	190.97	198.48	192.61	215.51	241.31	214.35	202.04	217.36	234.57
	170.73	155.17	132.28	161.82	187.26	193.69	127.14	132.84	152.49	147.54	111.37	148.41	84.84	97.09	110.63	138.97	117.43	68.46	68.13	67.06	93.21	85.89	181.18	201.49	210.43	220.56	198.45	207.63	207.63	203.42	203.15	214.65	222.93	232.35	188.63	231.05	220.89	216.15	216.29	211.11	210.63	192.72	201.24	220.51	221.31	204.35	210.37	203.03	218.72
	122.81	132.39	152.28	216.82	121.16	105.15	192.24	192.84	152.02	112.54	166.11	148.41	77.5	95.84	98.22	118.97	132.43	67.37	137.45	116.3	93.21	121.32	158.61	204.81	215.56	224.78	199.42	204.18	203.84	223.42	223.15	200.32	188.56	197.35	221.6	197.88	216.94	176.67	176.29	198.61	205.63	217.56	199.77	189.96	194.49	209.72	210.5	224.92	217.05
	183.89	130.17	167.28	156.82	115.11	109.32	112.63	183.38	193.4	160.35	192.94	122.94	80.41	120.84	98.13	110.79	72.43	90.06	131.16	93.83	101.91	91.63	155.35	195.46	180.56	214.93	219.42	204.18	217.32	205.78	205.51	206.2	217.62	195.87	217.92	223.06	200.89	206.15	206.29	221.11	208.34	190.79	226.24	187.93	189.01	219.35	214.7	245.94	222.05
	103.34	201.56	183.34	114.55	156.16	162.03	106.48	157.84	97.02	192.75	127.94	131.08	109.84	145.84	143.23	128.86	122.43	101.49	155.2	68.57	105.57	101.32	167.08	203.32	205.56	204.82	208.27	218.53	205.7	222.5	222.23	198.06	220.26	213.36	219.61	226.05	185.89	221.93	219.81	214.15	193.39	217.02	216.24	219.53	211.31	234.35	207.91	202.36	232.05
	130.73	175.17	219.52	161.82	177.57	170.15	151.69	154.21	115.68	167.54	92.94	116.84	107.44	116.78	89.55	96.24	97.43	96.75	130.2	99.9	98.21	133.96	154.51	190.14	210.56	194.9	221.13	224.18	223.84	220.75	220.48	220.52	227.93	222.35	215.24	194.16	216.02	213.92	212.8	206.11	225.63	206.45	191.24	190.95	197.42	199.35	207.91	227.36	217.05
	122	146.84	167.28	116.82	111.16	182.84	163.88	165.47	195.24	143.99	144.57	160.65	131.61	170.84	95.63	101.83	107.43	132.05	87.55	131.3	92.37	94.25		197.04	200.56	216.55	199.42	200.52	221.72	223.82	223.55	223.06	215.83	212.35	226.6	212.12	217.78	206.15	206.29	217.28	212.65	204.39	216.24	204.84	231.31	206.2	212.91	208.88	210.95
	100.73	150.17	117.28	166.82	131.16	145.15	133.88	161.8	154.12	172.24	109.08	98	93.34	90.61	85.81	138.97	139.97	90.41	97.45	131.3	131.99	116.32		198.28	213.97	195.01	220.6	221.47	222.77	217.76	217.49	219.31	223.05	204.27	221.6	210.9	225.89	214.97	211.29	211.59	210.63	207.02	198.41	215.51	197.55	198.19	232.91	222.36	249.25
	140.73	171.97	227.28	159.19	163.68	135.15	178.88	167.84	157.37	182.15	102.27	101.84	79.14	104.25	110.18	78.97	133.09	87.17	115.2	116.3	73.48	144.12		182.04	222.19	195.92	222.02	223.31	224.09	239.06	238.79	220.77	217.93	225.53	181.6	221.05	217.83	212.44	212.23	209.57	215.63	227.02	193.34	199.25	196.31	229.35	208.06	213.03	227.05
	119.5	153.84	167.28	121.82	106.16	165.78	133.01	194.09	157.37	134.25	150.32	93.41	94.84	114.64	90.63	106.97	107.43	67.64	87.75	89.89	99.07	103.3		196.08	220.56	207.54	212.91	214.92	217.54	228.42	228.15	217.52	182.93	219.83	211.6	218.51	205.89	199.8	200.39	216.11	193.02	206.96	194.03	214.07	221.31	192.26	237.91	210.27	227.05
	135.73	190.17	177.28	121.76	111.16	133.08	188.88	132.84	112.37	192.54	112.94	123.41	104.84	102.34	100.81	142.94	99.34	102.42	130.2	88.91	108.21	96.32		193.8	195.56	218.42	224.58	219.28	238.08	212.33	212.06	193.06	208.72	227.35	224.1	188.46	212.96	217.6	216.29	196.11	223.16	207.02	211.24	220.51	198.56	197.27	202.91	215.29	228.3
	108.57	125.17	122.28	151.82	101.16	133.77	118.88	153.62	123.41	211.17	172.49	108.73	91.51	105.84	97.24	92.73	79.26	97.64	102.83	70.14	78.12	92.83		197.04	207.91	215.96	217.15	229.18	228.84	219.85	219.58	208.06	207.93	222.35	216.6	218.81	214.39	215.82	216.29	206.11	202.77	190.1	216.24	230.51	204.43	204.35	232.66	192.36	249.08
	147.23	185.17	201.5	146.82	146.16	165.34	148.88	222.84	122.37	147.54	148.51	158.41	81.9	105.84	115.63	94.24	177.43	95.52	95.2	102.13	117.09	96.32		201.37	205.56	220.56	224.42	209.18	209.13	221.53	221.26	216.85	217.93	218.37	206.6	217.33	178.54	211.15	206.29	211.11	200.63	212.02	226.24	202.33	216.31	217.87	217.91	210.49	208.27
	111.23	168.38	164.16	123.25	232.36	189.77	176.49	227.84	152.37	157.54	197.94	133.71	119.84	115.84	95.63	123.97	117.43	130.06	130.2	103.87	108.24	71.32		177.04	205.56	216.41	186.75	187.04	220.19	187.02	186.75	228.06	226.06	182.35	211.6	213.85	215.89	216.15	211.29	214.33	195.02	212.02	194.2	211.69	229.05	234.35	207.79	220.58	207.05
	147.84	142.27	162.28	156.82	173.51	212.12	178.88	96.08	147.37	122.54	152.94	150.45	104.52	103.77	130.63	143.6	109.4	90.54	125.2	100.69	95.1	72.52		187.33	207	182.35	219.42	219.54	221.3	213.42	213.15	225.09	217.59	212.35	216.6	226.05	222.56	196.15	211.29	213.97	208.3	213.1	191.01	197.6	206.31	209.35	187.91	237.36	216.07
	120.73	196.12	107.28	158.25	198.22	197.82	138.88	92.84	163.18	98.24	182.94	98.41	80.02	119.84	112.63	98.97	110.11	102.64	74.05	96.3	93.21	111.32		196.4	200.56	213.62	231.95	232.58	189.33	226.18	225.91	184.11	217.93	216.05	202.65	208.55	199.5	208.84	196.29	195.49	220.01	204.65	218.74	187.6	208.57	229.35	208.93	232.36	227.05
	95.73	180.17	187.28	116.82	159.46	190.15	233.88	154.41	112.6	122.54	120.8	147.53	103.85	150.84	95.63	138.48	74.21	107.64	90.51	111.3	134.11	96.32		197.04	205.56	213.42	204.42	211.59	213.84	205.81	205.54	218.64	217.93	215.51	216.6	216.05	205.89	211.15	214.97	221.11	200.63	202.02	192.91	195.51	213.11	224.35	212.91	209.54	222.05
	130.73	190.17	172.14	231.82	186.01	120.15	145.78	115.81	160.81	102.03	142.94	178.41	89.84	135.84	95.63	138.97	105.72	71.28	106.91	95.56	73.42	132.65		202.04	205.56	198.42	224.42	225.43	227.08	208.42	208.15	218.06	219.47	224.88	216.79	180.44	213.6	218.21	216.29	209.75	230.63	217.02	194.51	235.51	226.31	204.35	210.6	242.47	207.05
	121.73	150.17	122.28	198.58	151.16	198.8	162.55	157.7	192.37	123.1	97.94	180.26	93.08	148.63	130.63	123.97	107.43	99.71	90.2	131.3	91.01	99		181.18	190.56	203.42	209.42	206.96	208.84	219.73	219.46	208.06	220.52	217.35	216.6	216.05	215.89	216.15	221.29	214.92	195.11	193.39	206.24	196.31	216.31	199.35	207.5	242.36	234.09
	135.73	120.17	142.54	164.09	191.16	100.15	193.88	133.42	108.94	110.7	108.94	181.74	77.42	93.11	120.44	113.97	90.13	141.41	99.44	108.61	78.21	132.53		204.18	207.54	223.37	221.99	224.18	224.89	219.01	218.74	218.06	217.93	217.35	221.6	223.15	216.8	215.38	216.02	206.11	228.77	196.28	201.33	204.66	195.58	206.49	197.91	209.8	227.28
	124.64	172.25	177.28	102.08	181.16	204.11	228.88	123.37	92.37	115.11	122.94	121.12	78.57	100.84	96.05	83.59	87.43	109.25	103.03	98.25	102.73	78.81		189.34	212.13	218.35	216.09	219.18	203.84	222.96	222.69	220.22	202.93	202.35	201.6	203.5	217.56	198.45	231.29	191.11	200.63	217.02	210.88	225.51	216.31	212.16	211.09	208.28	257.05
	161.41	151.1	149.81	171.11	151.16	118.79	186.3	122.84	162.37	109.27	115.73	142.04	89.61	124.99	130.63	138.97	107.43	106.83	105.2	74.89	123.21	111.32		197.61	195.04	211.23	204.42	219.18	218.84	223.42	223.15	203.65	212.93	207.35	211.6	207.05	210.89	221.15	198.09		210.63	232.02	212.39	190.9	191.31	227.87	207.38	197.36	201.07
	136.13	130.17	119.71	121.82	161.16	161.9	168.37	122.84	144.5	149.72	148.84	127.18	133.69	108.34	115.25	153.97	75.53	98.9	80.2	107.34	85.32	86.32		177.04	210.56	198.42	214.42	218.69	218.84	218.42	218.15	217.96	221.07	220.35	221.6	216.58	210.89	219.21	211.29		186.44	189	211.24	206.02	196.08	194.35	196.37	217.36	220.58
	118.53	188.25	166.16	166.82	222.18	185.15	166.55	217.84	154.52	149.18	180.63	114.54	79.84	106.09	88.38	112.62	110.5	70.52	102.25	86.3	128.21	108.57		177.6	215.56	218.98	214.42	219.18	219.43	203.42	203.15	218.06	221.66	218.52	216.6	215.52	218.16	231.15	217.78		196.82	192.34	208.52	190.51	202.25	204	182.91	210.58	207.05
	110.29	167.58	170.64	133.36	126.16	153.03	162.76	149.8	102.06	157.54	122.94	109.19	124.84	108.09	95.91	108.02	102.43	88.57	102.24	89.33	88.76	86.32			190.56	208.42	216.38	217.18	218.84	213.42	213.15	219.9	222.93	217.08	221.47	221.05	215.89	209.9	208.08		211.37	202.02	216.24	207.61	195.8	219.35	205.11	204.62	247.48
	158.64	130.17	202.28	161.82	136.16	195.15	155.22	152.84	173.01	92.54	132.94	175.16	96.07	95.84	95.63	111.8	91.02	100.95	74.87	133.18	75.5	73.92			207.19	211.63	209.42	204.18	218.84	233.42	233.15	218.06	227.93	212.35	220.17	201.05	216.53	211.4	191.29		220.63	209.85	188.12	235.51	216.31	205.79	202.91	210.17	227.05
	155.73	160.17	212.28	111.82	196.72	163.21	153.88	115.08	109.37	180.62	180.49	154.34	125.79	100.84	101.58	148.97	83.81	84.62	109.73	166.3	108.21	102.51			190.56	210.97	216.27	214.18	203.84	218.42	218.15	203.06	237.93	222.35	236.6	211.05	217.41	191.15			213.59	206	216.24	214.63	188.97	195.99	200.97	212.24	238.13
	115.73	150.17	147.28	196.82	171.16	195.15	143.77	164.68	183.32	108.84	132.94	156.85	105.36	119.14	155.63	91.68	147.43	75.8	120.2	102.95	94.62	108.1			201.91	203.42	221.05	219.18	213.84	222.92	222.65	213.06	216.33	217.35	226.6	218.55	230.89	195.65			224.24	187.02	216.24	191.11	191.12	209.35	212.91	227.75	212.98
	120.73	155.17	125.46	151.82	146.16	156.38	196.61	212.84	147.37	115.8	132.35	133.41	124.84	94.3	114.25	108.97	106.26	102.64	121.66	71.2	85.71	96.32				211.28	219.42	222.46	221.7	223.74	223.47	238.06	224.5	202.35	223.48	216.05	224.98				199.2	197.92	191.24	220.51	211.31	229.35	205.17	237.36	238.32
	106.41	205.17	147.28	201.82	164.6	120.51	183.7	161.21	132.61	160.13	130.69	123.41	91.98	117.39	91.54	94.86	87.35	107.64	95.2	121.3	73.21	92.7				216.21	199.42	224.18	223.14	238.42	238.15	221.68	205.3	227.35	203.78	219.3	220.89				193.2	204.29	221.24	202.9	206.24	229.35	222.91	211.4	237.05
	165.73	175.17	152.62	141.82	172.76	155.15	194.3	197.84	142.37	122.54	181.27	133.41	79.84	100.84	135.63	93.97	97.43	80.32	132.34	106.3	91.07	106.32				208.42	218.84	219.31	225.6	228.42	228.15	223.06	197.93	220.81	216.51	219.13	199.76				217.87	212.02	213.78	193.76	196.31	209.35	199.8	207.36	217.05
	125.73	130.17	192.28	196.82	223.48	125.15	116.77	194.19	160.78	128	160.08	173.41	119.84	100.84	85.63	82.99	94.75	112.64	88.02	76.3	103.25	103.34				194.67	224.42	205.56	233.84	207.23	206.96	207.13	202.93	221.18	196.6	233.19	210.89				203.43	207.02	231.24	194.73	206.31	198.23	217.91	219.1	199.72
	135.73	121.13	210.32	172.91	186.65	225.15	97.7	134.19	149.44	142.54	157.94	143.9	105.93	135.84	100.63	128.97	121.6	134.82	105.2	73.6	123.21	131.32				198.72	229.42	229.18	226.34	223.42	223.15	228.06	212.93	223.35	201.6	226.05	213.59				196.36	205.51	190.52	205.51	211.31	214.35	217.91	206.01	226.32
	99.94	193.89	192.28	152.35	178.24	133.94	155.21	173.54	122.37	157.54	114.61	112.93	83.53	101.5	87.95	113.97	122.43	72.7	69.21	86.49	113.15	73.88				213.42	204.42	221.47	223.56	213.42	213.15	220.62		204.68		221.75	191.39				197.05	190.06	196.01	200.51	201.31	219.35	207.91	232.36	225.78
	122.7	120.17	169.42	181.82	164.73	155.25	115.84	111.53	97.95	129.92	107.94	116.86	82.33	93.35	135.63	80.33	137.43	92.64	150.2	91.3	93.21	81.32				218.42	224.42	212.02	208.23	216.32	216.05	215.77		237.35		202.77	195.89				229.16	212.02	220.44	229.43	206.31	224.35	202.91	209.1	212.05
	123.1	150.17	139	171.92	136.16	117.69	121.12	103.58	123.3	157.45	126.66	187.58	94.84	100.84	87.55	98.97	87.43	92.64	81.2	94.23	98.21	86.69				205.09	209.42	214.18	213.84	203.42	203.15	223.58		216.54		211.05					179.48	190.35	216.24	215.51	207.32	229.35	237.91	217.36	216.01
	104.26	133.77	167.28	167.92	133.97	135.15	156.69	160.76	149.95	176.11	117.94	118.41	79.84	140.84	135.63	98.49	77.14	152.64	89.16	96.3	89.34	76.21				221.42	200.09	214.18	216.07	203.42	203.15	198.06		197.35		215.5					200.63	193.4	216.24	207.68	231.31	209.35	195.91	212.36	212.05
	135.46	163.52	224.11	138.63	199.85	123.52	125.44	193.25	115.23	133.33	157.97	159.98	110.49	106.53	95.63	87.72	162.43	82.64	72.93	166.3	73.21	89.76				197.86	203.17	202.43	203.84			203.06		202.35		196.05					219.72	223.41	211.24	207.95	194.04	214.35	220.72	202.36	219.91
	131.02	165.17	209.78	170.07	166.87	205.21	133.75	123.77	182.37	132.54	160.05	193.83	77.67	90.84	110.63	92.49	88.65	87.64	84.49	84.16	95.3	96.32				198.42	211.68	204.18	203.84			213.06		212.71		196.05					191.03	207.02	211.24	207.11	216.31	196.21	217.91	219.03	247.05
	172.07	165.17	197.28	152.13	116.16	165.37	104.54	197.84	132.37	182.54	174.65	128.41	131.87	130.84	115.63	93.44	107.9	87.9	90.2	121.3	75.33	134.31				206.1															198.24	217.02	196.67	196.09	224.33	207.92	231.08	239.54	204.2
	146.68	145.28	126.31	192.59	134.83	155.15	112.44	115.18	177.37	181.39	156.83	138.45	124.84	90.84	87.53	139.67	87.92	130.45	106.31	90.4	118.21	94.53																			222.06	207.02	209.5	235.51	200.25	214.35	212.91	197.36	228.2
	120.73	192.84	127.28	185.22	102.04	230.15	113.88	183.07	127.56	116.83	151.1	157.95	119.84	120.84	115.63	97.15	87.43	120.56	141.63	83	78.16	119.39																			205.76	232.48	186.24	206.04	209.05	227.11	207.91	209.86	216.49
	118.85	139.8	237.28	127.65	121.59	166.35	123.91	216.9	181.38	155.91	197.94	151.42	104.84	95.84	115.63	128.02	134.88	132.64	92.4	113.04	106.63	86.32																			230.63	196.53	198.1	210.51	192.37	209.35	242.91	208.26	210.6
	103.44	127.17	133.32	120.88	121.16	125.15	128.88	145.06	122.37	195.19	177.94	134.82	97.2	140.84	100.63	103.97	94.22	127.28	95.31	96.3	108.21	92.47																			190.97	204.1	216.24	195.51	211.31	239.35	207.08	210.13	212.05
	110.73	180.17	202.28	167.67	151.16	150.15	193.88	109.44	192.37	91.2	159.16	194.65	79.99	105.84	120.63	117.3	107.43	106.59	83.24	86.93	74.96	121.32																			209	205.14	206.24	186.44	206.31	224.35	212.91	200.99	201.77
	135.73	141.69	158.33	135.73	154.4	166.68	163.88	157.61	108.07	187.54	132.94	91.38	101.3	92.82	135.63	98.97	105.37	85.97	120.2	106.68	128.21	141.32																			225.26	207.02	189.35	195.51	196.31	206.88	197.76	218.66	214.66
	130.73	140.17	157.28	171.82	119.42	240.15	123.88	148.62	115.13	197.54	140.07	155.25	124.84	92.64	87.48	93.97	87.43	82.64	85.2	101.3	89.57	104.62																			190.63	194.97	190.9	230.51	196.31	199.72	232.91	228.92	224.71
	153.45	135.17	141.36	166.82	171.39	105.84	148.88	162.84	157.29	118.87	152.26	98.9	81.87	140.84	128.63	108.46	146.26	91.78	73.94	93.31	88.21	96.32																			204.39	189.94	194.1	193.59	201.98	209.35	210.02	225.67	208.23
	172.31	195.17	142.28	195.99	185.18	185.15	165.16	143.21	177.37	159.95	116.12	95.52	124.84	102.51	135.63	122.02	114.41	69.45	100.69	123.4	120.04	113.55																			222.64	209	223.8	189.05	191.31	204.35	199.39	195.64	219.95
	110.73	161.37	237.28	126.82	196.16	110.9	162.44	162.13	162.37	97.07	91.26	173.41	107.14	133.69	100.61	97.69	97.43	124.49	112.29	111.3	133.21	91.32																			198.94	202.02	228.55	215.51	205.08	209.35	212.05	216.67	237.43
	119.3	143.5	181.81	188.64	154.42	185.15	110.21	117.84	129.98	108.29	109.68	173.41	117.71	140.84	80.3	88.97	94.87	104.6	85.5	73.29	95.13	107.32																			194.96	201.74	190.1	221.81	199.19	185.6	205.05	192.48	213.3
	126.18	145.17	110.58	168.44	196.16	146.71	135.32	98.21	133.67	139.31	184.28	140.67	93.09	125.84	95.63	109.74	77.43	101.36	95.2	75.73	123.21	121.32																			222.41	200.3	204.52	190.51	206.31	209.35	199.3	229.49	199.99
	117.79	160.48	126.51	170.31	164.2	174.46	163.88	122.84	196.99	177.54	140.61	96.32	83	93.04	75.63	109.66	94.86	122.64	115.2	106.3	108.21	106.32																			210.63	203.37	221.24	210.51	187.85	207.6	212.91	217.36	216.38
	114.48	209.6	159.83	221.82	192.7	186.3	124.65	132.96	109.4	107.54	172.94	182.64	80.94	115.84	120.63	118.97	115.69	111.19	70.2	101.65	103.21	102.68																			200.63	232.02	226.24	194.91	221.35	202.63	205.67	187.89	209.66
	138.49	195.17	167.28	206.82	205.62	128.48	158.88	182.84	127.37	197.64	96.42	197.14	82.23	168.2	120.63	128.97	100.83	97.64	85.2	121.3	79.27	80.66																			215.63	204.6	216.24	205.41	211.31	199.35	207.91	204.34	230.1
	113.61	191.67	157.28	136.82	196.16	184.87	174.03	122.84	197.37	177.54	172.94	105.99	105.45	80.84	88.48	133.9	95.45	72.06	72.55	88.25	112.6	96.32																			220.63	204.41	205.92	191.46	188.24	206.02	207.19	197.36	214.26
	110.73	148.43	125.42	141.82	126.16	115.15	184.88	150.49	142.37	159.03	98.61	178.41	80.3	86.56	106.77	83.8	102.43	124.88	105.2	126.3	88.21	94.99																			195.63	180.61	207.67	208.49	201.31	231.37	201.82	207.36	214.55
	110.73	170.17	132.09	156.82	122.2	153.82	151.53	134.09	160.33	129.21	197.97	151.83	109.84	106.92	111.26	92.33	88.4	93.27	125.2	96.3	76.29	76.15																			201.91	202.02	204.17	210.51	206.31	212.91	217.91	227.75	213.38
	130.73	180.17	137.28	194.71	195.48	113.71	146.06	134.25	117.37	183.28	96.91	205.08	82.18	105.84	107.42	134.6	127.43	77.64	76.67	73.01	118.21	86.32																			197.73	212.02	201.24	215.51	206.31	214.35	217.91	196.57	223.37
	105.73	143.25	187.28	236.59	231.16	134.3	152.26	182.84	217.37	134.5	182.92	148.7	82.37	92.25	100.63	128.97	77.43	94.44	120.2	93.98	118.21	80.72																			228.83	185.58	216.24	192.53	191.54	192.05	222.91	193.57	227.05
	148.97	109.17	195.67	104.79	239.13	172.57	192.5	109.66	196.1	150.17	137.94	128.41	84.84	93.27	92.58	83.97	127.43	82.64	72.39	71.3	78.21	116.32																			206.3	222.02	180.43	201.41	199.96	194.35	212.91	212.36	211.45
	167.79	168.93	208.98	156.03	131.16	124.91	123.88	126.81	129.7	148.16	105.87	148.95	109.84	111.91	117.41	82.6	87.43	72.64	87.76	86.3	75.25	76.32																			196.46	210.11	184.66	200.51	173.39	206.69	228.55	217.36	223.1
	140.73	171.17	172.28	226.82	123.87	153.8	223.88	232.84	159.15	107.54	197.94	98.41	94.84	125.84	87.1	98.97	102.43	71.96	125.2	95.21	99.57	126.32																			195.63	189.05	189.63	228.81	223.2	200.87	227.91	222.36	219.08
	133.4	160.17	179.6	173.02	226.16	118.79	152.89	232.84	134.51	105	177.94	184.66	134.84	116.2	88.96	86.36	137.08	92.64	93.3	106.3	95.4	76.32																			186.93	219.8	199.77	192.65	200.08	204.35	218.03	212.36	221.28
	121.17	188.01	132.28	131.82	167.95	147.26	151.64	177.84	116.12	172.54	184.88	185.57	82.62	131.79	89.87	158.97	107.43	82.64	125.2	126.3	88.21	90.56																			201.01	185.23	196.24	187.3	194.13	202.08	212.91	208.97	227.05
	100.73	200.17	197.28	156.82	118.04	98.65	145.86	192.84	156.39	142.06	182.94	105.45	93.92	104.71	95.63	80.82	77.43	76.05	87.79	77.55	93.37	126.32																			197.81	199.73	206.24	190.96	195.01	244.35	212.91	217.36	225.06
	121.56	160.17	213.6	131.82	201.16	152.45	123.88	109	90.72	172.54	104.31	108.41	83.03	100.84	79.55	93.97	127.43	86.42	95.2	116.66	131.9	76.32																			205.12	237.02	200.3	184.44	216.94	209.35	242.91	219.58	210.3
	160.73	162.67	159.42	167.5	171.16	127.93	98.11	149.87	94.58	99.11	126.89	78.41	122	98.98	160.63	83.58	76.44	97.64	105.2	81.15	76.77	101.32																			189.89	207.02	206.26	235.51	206.31	211.73	202.91	207.36	217.05
	135.61	170.17	152.87	125.44	151.16	185.15	117.21	122.84	187.37	97.54	97.94	86.61	109.37	93.67	110.63	123.97	80.47	72.64	90.2	126.3	64.98	96.32																			218.69	193.65	211.24	192.47	211.31	180.06	206.55	218.53	222.05
	136.19	137.52	156.4	192.63	126.16	137.25	183.88	196.87	202.37	97.13	152.52	168.06	81.74	122.37	127.3	113.97	112.43	67.64	90.2	126.3	76.73	126.32																			205.63	197.02	201.24	195.51	194.19	214.35	191.29	242.36	221.2
	121.3	159.25	161.72	137.57	166.16	122.05	149.23	177.84	139.63	207.54	148.53	158.41	114.84	94.84	133.24	74.63	89.04	72.64	110.2	73.47	118.21	106.32																			185.63	184.09	226.24	192.88	186.31	197.44	234.21	222.36	211.32
	100.73	171.72	145.34	126.82	99.51	123.11	218.88	147.4	215.78	142.54	105.55	143.41	124.84	132.75	89.55	96.98	127.43	97.64	85.2	91.3	71.78	96.32																			195.86	207.02	201.24	200.08	201.31	192.35	205.31	227.36	212.05
	115.73	156.84	193.78	196.82	111.82	145.15	136.09	142.84	105.11	182.54	107.94	113.32	109.84	94.4	98.6	98.97	119.54	72.64	125.2	61.64	74.92	121.32																			200.63	207.02	186.24	197.98	201.31	211.16	197.91	198.29	224.44
	108	166.38	137.28	196.82	107.97	111.28	131.96	157.84	173.08	142.54	87.33	133.41	104.84	100.84	88.95	93.97	73.9	74.91	116.56	111.3	98.21	91.32																			190.63	191.2	202.56	200.51	201.31	196.38	202.91	211.28	242.05
	101.63	160.17	142.28	149.26	186.39	162.49	127.79	127.84	172.37	112.54	132.94	104.82	125.19	94.12	89.02	116.35	77.43	122.64	82.89	126.3	77.78	111.32																			200.63	207.02	190.26	205.51	200.79	204.42	227.91	217.36	214.33
	157.95	190.17	172.28	183.73	137.45	130.15	118.88	197.41	162.37	104.69	117.94	180.91	122.98	139.34	111.85	124.76	122.43	87.64	73.02	86.3	105.7	126.32																			190.97	192.02	195.99	219.77	199.12	216.26	212.91	217.36	232.05
	166.33	175.17	122.28	183.18	116.16	225.15	178.88	94.89	98.47	134.08	157.94	118.41	124.84	112.84	91.33	81.8	87.43	110.2	80.2	80.05	71.45	118.9																			189.39	212.02	206.24	198.66	205.38	219.35	197.91	216.9	217.05
	136.21	157.84	155.54	156.82	148.21	230.15	183.88	91.52	142.37	127.54	142.94	143.41	89.84	112.77	127.69	108.97	92.47	85.56	85.2	126.3	103.95	78.88																			193.55	217.02	201.24	190.51	201.31	199.35	207.91	222.36	210.75
	155.73	152.1	188.42	136.82	154.18	160.15	110.21	127.84	106.37	152.54	79.07	115.51	124.84	94.12	90.03	123.97	70.49	116.07	95.2	86.3	133.21	96.32																			203.36	202.02	206.24	230.51	225.6	191.72	217.91	213.68	217.05
	141.24	199.89	158.91	131.82	175	182.13	162.43	152.71	142.37	107.54	167.94	168.04	117.59	117.24	115.63	102.15	112.43	90.18	85.91	93.98	74.65	91.32																			200.63	195.48	191.24	189.78	190.87	205.31	201.89	195.28	222.05
	117.56	150.17	189.38	154.22	187.41	197.2	233.88	215.99	184.42	202.54	111.64	104.75	114.84	100.84	80.63	68.97	147.43	93.67	102.37	91.54	97	66.59																			210.63	190.64	191.89	197.81	201.31	201.56	197.91	210.03	221.94
	107.72	135.17	182.28	141.82	136.16	145.66	197.31	197.84	114.12	162.54	142.94	151.94	83.46	100.84	76.26	100.69	106.25	117.64	110.2	86.3	83.98	81.32																			188.91	222.02	221.24	194.22	206.31	204.35	231.13	191.8	222.05
	130.73	122.17	171.83	120.24	155.3	197.34	198.88	110.52	142.69	161.23	114.91	188.41	122.55	132.19	89.55	88.44	76.84	62.64	68.13	75.99	123.21	126.32																			197.11	207.02	228.52	197.23	197.27	205.69	242.91	212.36	237.05
	145.73	169.64	159.02	151.82	125.13	172.62	160.53	118.59	182.37	134.58	170.44	161	87.43	85.37	101.55	163.97	112.43	66.67	92.99	116.3	100.45	111.32																			191.74	206.35	196.24	220.51	216.31	197.89	202.91	233.82	257.05
	193.37	150.17	129.74	155.73	123.94	115.15	163.88	161.61	127.37	87.52	112.94	183.41	93.77	106.92	89.09	112.43	74.98	90.04	66.29	104.16	71.07	97.02																			210.37	218.72	224.12	175.51	236.31	232.35	217.91	217.36	212.05
	120.73	127.86	187.28	113.41	156.02	189.22	158.88	159.42	104.79	79.16	106.6	141.41	109.84	94.2	117.84	98.97	97.25	92.64	90.44	104.33	83.21	121.32																			205.63	202.02	206.24	205.51	206.44	214.35	212.91	213.4	217.05
	136.95	183.71	129.66	186.82	120.81	96	143.88	97.84	186.08	167.54	105.12	135.1	114.84	104.93	70.54	81.83	77.43	102.64	80.39	69.24	116.67	73.76																			201.46	174.09	218.63	193.74	206.31	194.35	217.91	210.49	214.8
	123.66	137.49	227.28	101.17	147.79	195.97	180.79	185.8	167.37	157.54	157.94	163.88	92.91	94.17	140.63	73.62	77.43	87.64	72.33	68.41	123.21	94.54																			194.66	202.02	176.24	206.78	198.76	206.64	210.07	211.36	215.72
	145.73	130.17	102.91	186.82	201.16	120.15	187.9	98.75	98.52	164.05	152.94	131.18	94.84	96.55	125.63	84.77	137.43	107.64	95.2	73.32	88.21	80.03																			186.54	197.02	201.45	200.07	206.31	198.44	237.91	206.04	222.05
	90.73	111.24	192.28	171.5	156.16	145.15	95.87	143.91	167.37	172.28	161.48	171.98	84.22	150.84	88.04	88.97	83.2	69.72	73.98	135.03	79.3	86.32																			195.63	198.71	199.2	196.79	191.15	196.5	202.91	207.36	223.59
	100.88	160.17	183.86	116.82	163.01	120.15	197.12	159.52	107.37	103.37	134.54	147.68	119.02	92.23	88.18	83.26	97.43	117.64	105	73.27	90.1	126.32																			225.63	197.02	221.24	218.59	221.31	199.35	214.34	217.36	205.92
	130.73	152.19	147.28	188.33	162.02	140.15	138.88	130.76	97.37	148.25	102.92	134.36	106.95	130.84	92.1	128.97	92.43	117.64	103.47	96.3	78.85	91.32																			206.06	232.02	191.51	191.46	191.31	202.7	212.91	217.36	220.43
	170.73	135.17	167.28	140.43	197.75	225.15	92.23	139.92	97.37	115.55	129.86	104.92	89.67	95.68	131.45	104.34	107.68	92.64	61.87	91.3	83.21	73.76																			199.99	222.02	192.35	200.51	196.31	202.41	237.91	205.46	214.17
	140.73	141.09	144.32	159.33	128.35	215.15	183.88	192.95	134.85	167.54	134.73	107.23	104.87	82.94	88.41	124.84	117.43	72.64	95.2	75.34	73.21	78.7																			190.74	222.02	186.24	191.96	211.31	226.76	220.94	222.36
	139.57	197.41	116.99	125.26	139.15	107.65	154.81	167.84	203.56	177.54	163.94	105.18	82.68	94.75	133.35	123.27	69.46	80.71	114.79	86.3	118.56	106.32																			197.74	232.02	216.24	226.02	198.81	197.22	190.29	224.76
	94.89	135.17	132.28	126.82	176.16	180.15	118.88	117.18	168.95	107.43	130.65	175.39	99.84	120.84	88.44	129.4	97.43	73.87	121.83	122.86	76.06	111.32																			191.92	192.02	196.24	210.51	200.02	209.35	210.49	217.36
	117.87	180.17	127.28	116.82	186.16	235.15	113.88	137.01	87.6	105.31	147.94	135.88	104.84	140.84	130.63	83.97	125.63	107.64	85.2	76.15	91.31	76.32																			199.24	224.99	197.96	230.51	201.31	209.35	195.09	209.3
	105.73	130.34	121.3	96.82	123.26	101.72	118.88	107.84	79.81	157.54	171.55	158.41	109.92	95.1	99.13	98.97	100.46	104.52	98.51	121.3	108.21	75.72																			198.9	194.23	197.91	195.51	193.95	202.7	197.91	212.36
	145.73	135.17	177.28	192.97	113.16	135.15	168.88	173.06	157.86	177.54	103.54	104.52	84.6	140.84	105.63	108.97	87.43	82.64	74.66	99.16	107.4	86.32																			224.67	195.95	196.24	223.14	212.72	202.09	199.53	220.94
	120.73	202.11	131.26	122.26	221.16	175.43	99.52	172.84	114.44	135.14	106.04	178.41	112.93	136.63	110.63	98.97	78.93	99.05	75.68	81.99	74.99	136.32																			203.37	187.21	221.24	200.14	189.96	223.24	210.27	210.37
	100.73	140.95	162.28	184.32	221.16	161.99	98.17	105.47	187.37	129.62	148.17	91.6	109.84	93.77	90.63	88.97	100.44	75.48	125.2	73.34	108.21	96.32																			197.11	187.02	206.24	215.51	227.24	204.35	187.22	214.25
	162.77	140.17	116.72	110.53	122.52	90.15	140.31	162.84	129.97	130.73	136.11	177.63	99.84	93.74	134.75	96.88	102.43	122.64	80.2	77.82	74.3	109.25																			215.63	197.76	203.28	188.3	216.31	196.04	222.09	209.28
	170.73	166.95	224.81	126.82	146.16	145.15	143.88	101.23	142.37	103.6	93.16	103.48	114.84	138.89	130.79	83.97	82.43	72.7	77.36	81.3	82.1	72.13																			193.65	196.53	191.24	215.51	221.31	204.35	207.91	202.36
	115.73	195.98	177.28	156.82	141.16	93.44	98.03	98.88	105.05	142.54	142.94	130.48	114.84	122.86	90.63	83.37	120.05	137.64	70.2	118.13	113.21	117.38																			225.63	189.23	204.22	198.27	187.67	199.35	203.56	208.88
	130.73	158.31	148.49	236.82	127.07	158.78	146.29	106.41	109.5	169.97	107.94	143.41	106.98	135.84	89.92	83.97	118.3	117.64	100.2	67.03	67.09	96.32																			215.63	222.02	196.24	198.92	199.13	214.35	209.13	213.37
	144.19	160.17	157.28	218.83	121.16	119.1	108.38	145.44	152.37	107.54	177.94	99.36	94.84	110.84	130.63	109.24	102.43	114.95	117.61	96.3	108.21	79.86																			208.41	205.61	221.44	221.69	206.31	199.35	237.91	207.36
	107.64	130.17	242.28	197.19	196.16	145.15	133.88	202.84	149.85	99.22	175.48	93.63	97.94	131.82	130.63	87.72	78.16	97.64	65.31	116.62	73.21	123.96																			218.68	200.8	211.12	210.51	226.05	202.05	187.91	212.36
	135.73	156.63	197.28	129.58	223.83	100.15	161.19	143.9	162.36	104.73	107.46	171.77	114.84	135.84	130.63	128.97	104.85	109.69	73.44	71.3	60.92	86.32																			194.23	202.56	195.08	210.51	194.58	194.35	220.74	217.36
	118.93	165.17	230.1	164.3	163.66	110.15	207.21	186.97	166.73	135.46	157.94	112.17	114.29	105.84	126.56	113.28	77.67	66.13	102.9	91.3	73.21	99.95																			195.63	192.02	201.24	225.51	189.11	219.35	192.91	204.55
	161.88	175.78	242.28	151.82	136.16	190.15	183.88	194.52	107.37	174.96	92.2	95.29	84.84	93	91.98	113.97	122.43	122.64	120.2	74.11	120.59	104.34																			205.63	194.9	186.24	190.51	197.51	200.06	232.91	216.2
	170.73	148.17	145.22	124.99	143.33	100.61	143.88	172.84	114.86	199.56	177.94	123.25	91.09	95.84	98.85	70.77	82.43	127.64	87.83	103.47	83.21	76.41																			193.62	217.02	201.97	230.51	221.31	214.35	201.28	202.36
	157.41	230.17	133.61	116.82	163.51	142.51	107.06	105.31	222.37	177.54	171.34	152.16	92.83	97.84	94.35	84.37	76.55	77.64	73.47	72.43	124.43	80.75																			205.69	197.02	209.68	205.51	216.31	212.05	232.91	211.33
	109.32	148.07	197.74	143.19	231.16	99.95	152.76	142.84	103.3	152.54	122.82	108.41	115.04	136.23	88.42	93.97	125	132.64	72.55	74.04	106.69	74.46																			199.86	209.29	191.24	225.51	196.01	213.07	210.19	201.73
	120.25	105.17	130.18	156.82	241.16	175.15	108.88	129.38	173.92	124.05	142.94	143.41	109.84	99.9	116.02	64.8	92.43	82.64	135.2	88.57	104.16	86.32																			192.93	190.91	194.94	198.06	241.31	228.15	214.08	222.36
	132.95	175.17	167.28	176.82	197.48	107.39	129.88	151.53	162.37	95.21	95.1	171.28	109.84	135.84	90.38	85.8	78.55	71.12	113.04	80.2	115.97	119.28																			235.63	193.11	186.24	195.51	174.88	199.35	211.68	212.36
	165.73	194.79	162.28	186.82	95.27	168.48	170.92	175.21	104.04	112.54	142.94	175.46	109.84	126.95	130.63	82.06	102.43	119.15	105.2	70.22	84.36	106.32																			190.4	202.79	203.51	189.1	221.31	193.48	204.68	212.36
	110.73	120.17	197.46	121.82	198.8	171.63	98.88	135.12	157.17	107.18	111.59	153.41	90.43	93.63	120.94	120.73	97.43	117.64	62.58	64.22	87.81	111.32																			212.87	242.02	202.01	195.51	216.31	197.3	201.75	202.36
	102.67	120.12	167.28	120.23	156.25	220.15	173.88	162.79	178.42	94.92	212.94	141.99	107.78	96.61	75.11	148.97	91.58	108.95	125.2	106.3	123.21	91.32																			193.11	223.35	191.71	192.99	196.31	213.38	232.91	212.36
	100.73	156.93	157.28	121.82	116.16	152.19	105.94	115.77	137.37	142.54	157.94	113.02	86.42	133.34	89.8	123.97	74.76	74.67	70.2	113.49	93.21	77.11																			187.57	186.87	211.24	210.51	203.68	209.35	211.39	207.36
	140.73	134.99	127.28	116.82	190.94	141.76	176.53	88.21	104.02	96.33	176.21	181.46	89.84	95.84	126.91	130.49	117.43	102.64	90.2	106.3	84.34	76.32																			223.75	212.02	201.24	195.3	206.31	214.35	204.23	207.36
	164.96	163.9	125.36	227.49	173.05	88.73	163.88	157.97	131.19	171.33	99.48	157.07	106.51	126.6	94.27	82.14	105.93	127.64	119.75	71.3	73.21	90.99																			186.74	202.02	192.35	201.37	193.57	187.88	222.34	201.86
	130.73	100.17	124.33	196.82	203.53	185.15	136.9	142.84	148.99	212.54	95.72	115.48	104.84	122.13	113.01	114.33	107.43	88.34	105.2	119.87	75.87	121.77																			188.8	199.72	216.24	205.51	206.31	210.3	198.71	227.36
	114.79	116.52	153.09	143.71	98.82	160.15	79.21	113.2	164.53	112.54	152.94	152.37	92.88	82.12	100.63	82.94	65.96	73.41	122.87	57.93	73.21	124.32																			202.09	193.32	206.24	186.22	192.17	206.36	187.48	212.36
	105.73	121.34	109.83	125	181.16	80.15	158.88	169.02	144.08	120.79	175.39	108.41	87.35	95.3	80.63	87.92	125.4	73.47	105.3	123.58	123.21	75.13																			192.79	184.56	208.54	220.51	201.31	204.35	192.91	202.36
	163.82	140.17	99.98	162.17	181.16	170.15	114.49	79.84	99.08	173.87	105.87	93.41	99.99	131.59	93.49	82.53	76.89	69.7	69.26	105.76	123.21	107.97																			191.57	191.26	230.03	187.21	201.31	208.35	217.91	213.47
	155.73	113.41	157.28	181.82	160.6	145.15	148.88	182.84	175.35	157.54	151.59	96.87	96.92	99.63	110.63	128.97	75.5	62.21	72.11	73.2	123.21	83.13																			197.27	229.87	196.24	221.07	196.31	206.82	212.91	207.36
	131.26	197.26	212.28	111.82	143.48	146.51	143.88	209.44	142.37	142.54	142.94	213.41	99.84	85.84	116.25	127.21	109.02	92.64	79.23	81.3	83.21	116.32																			205.63	196.13	190.31	193.17	190.77	204.35	227.91	212.36
	145.73	147.97	149.78	151.57	136.16	212.33	144.79	182.84	103.42	188.7	114.8	95.5	104.84	118.33	130.63	88.97	81.46	107.64	85.2	103.53	108.21	69.28																			206.8	228.84	216.24	205.51	206.31	209.35	197.91	204.16
	142.75	125.17	97.28	144.47	91.16	186.77	118.88	104.96	92.37	109.6	183.33	100.39	94.84	104.24	97.2	128.97	97.43	88.45	70.2	82.91	123.21	126.32																			219.61	190.03	223.92	190.75	202.12	191.14	186.1	205.06
	122.27	158.2	165.39	149.79	220.41	108.31	211.05	109.81	129.36	104.94	190.4	178.41	93.84	110.84	107.28	122.62	127.43	70.46	85.2	86.3	83.21	85.33																			196.93	197.02	185.17	198.71	193.97	209.35	189.64	232.36
	160.73	108.67	224.66	156.82	186.16	131.66	233.88	102.95	160.29	156.74	172.94	106.78	89.84	115.84	75.63	93.97	135.34	107.64	125.2	91.3	76.79	125.21																			215.63	195.86	201.24	210.51	198.69	219.35	211.06	203.17
	103.86	155.17	147.28	164.22	113.13	105.15	146.35	155.18	177.37	151.21	97.94	175.37	94.84	92.86	72.48	108.53	75.89	72.53	70.2	86.3	118.21	63.69																			201.2	199.68	216.24	192.62	196.31	195.98	217.91	202.36
	200.73	117.51	108.51	97.05	120.72	105.15	111.18	132.84	173.37	95.83	156	127.87	106.97	121.58	110.57	87.3	117.43	105.13	74.74	111.3	120.98	126.32																			200.63	195.15	186.57	205.51	211.31	204.35	212.91	202.82
	127.73	163.94	185.22	162.18	133.37	135.15	184.09	152.84	93.81	96.3	174.1	195.73	102.87	80.84	87.68	113.97	77.43	78.63	120.2	75.43	112.73	141.32																			222.47	201.14	221.24	203.28	211.31	214.89	217.91	211.11
	121.72	171.36	163.75	197.95	186.16	185.15	153.88	165.4	112.37	175.2	157.94	228.41	92.36	102.9	88.43	118.97	123.05	112.64	70.2	122.18	108.21	121.32																			199.63	192.46	206.24	205.51	218.44	225.24	222.91	204.56
	145.73	167.55	113.21	111.82	111.16	109.72	183.88	104.6	124.04	127.15	96.44	150.41	104.84	110.84	82.02	127.5	118.13	107.48	121.92	83.59	116.81	117.14																			197.45	202.02	195.91	200.51	201.31	201.85	207.91	203.6
	108.41	155.17	152.94	186.82	214.29	138.9	162.84	137.84	94.98	113.46	156.61	135.91	104.84	116.65	105.63	129.38	82.43	82.64	90.2	74.26	105.15	147.08																			200.86	212.02	213.32	170.77	201.31	199.35	204.11	202.71
	155.73	194.46	105.06	164.26	102.06	115.15	133.88	130.95	107.37	182.54	172.94	156.17	97.39	93.88	120.63	84.39	87.43	71.03	114.51	121.3	70.79	83.82																			189.88	193.83	226.24	210.51	206.31	194.35	227.91	214.68
	119.93	185.17	142.28	166.82	100.76	200.15	168.88	115.48	111.8	166.71	95.38	173.41	102.27	88.08	120.63	98.97	126.43	119.48	80.2	71.3	91.33	86.32																			195.82	196.81	187.92	209.62	236.31	198.23	192.91	204.2
	150.43	160.17	117.28	174.6	146.16	119.15	88.13	149.39	135.8	150.24	112.94	175.36	95.47	99.57	87.98	73.97	92.43	107.64	101.99	115.01	142.05	72.99																			211.27	214.81	191.24	224.61	193.86	217.25	206.71	207.36
	157.99	190.17	173.48	164.87	146.16	155.15	104.46	174.94	113.29	177.54	146.05	153.41	91.64	93.28	145.63	95.23	104.64	72.64	81.98	80.33	81.69	86.32																			199.83	195.91	216.24	215.51	223.69	190.43	198.97	199.54
	113.28	144.69	92.28	181.82	176.16	103.88	143.88	136	176.38	157.78	182.94	124.76	86.11	96.31	91.25	110.88	84.61	80.93	125.2	107.87	89.04	76.93																			190.31	187.02	196.92	205.51	196.31	197.23	207.91	210.15
	177.2	216.99	164.75	146.82	107.93	198.52	116.61	142.84	176.12	137.54	138.94	185.12	98.87	125.84	123.46	89.12	85.13	81.66	116.43	81.3	94.21	121.32																			187.79	191.25	186.87	205.51	198.77	195.23	207.91	207.46
	159.47	195.17	110.74	221.82	142.91	163.12	106.17	130.25	96.08	157.79	92.94	138.41	92.55	126.84	106.42	128.97	79.62	132.64	119.53	121.3	63.21	121.32																			183.77	187.63	188.31	185.72	194.84	205.41	212.91	207.36
	100.66	157.61	165.18	174.39	142.94	151.93	126.8	161.17	143.48	172.54	177.94	95.13	92.3	79.1	100.63	113.97	78.47	122.64	71.32	120.18	101	71.32																			224.01	182.02	211.24	200.51	191.31	214.35	200.72	212.36
	145.73	180.17	215.75	192.13	81.16	117.71	176.85	104.38	214.62	144.3	187.78	178.41	74.84	112.23	95.33	82.53	122.43	119.31	85.2	72.19	65.67	121.32																			185.83	207.02	196.24	190.51	201.31	199.35	201.35	212.36
	133.56	150.17	123.2	91.82	186.16	215.15	151.1	122.93	158.25	189.26	150.52	178.41	88.29	130.17	67.88	123.47	122.43	84.78	83.23	106.3	73.21	108.66																			178.73	202.02	192.06	195.51	206.31	224.35	202.91	211.55
	160.73	120.17	194.45	214.73	146.16	145.15	208.88	179.32	152.37	143.77	182.94	189.67	89.84	125.84	120.73	103.97	122.43	123.15	74.22	103.38	102.59	81.32																			205.86	182.02	212.3	205.51	191.31	212.31	202.91	207.24
	120.73	142.71	187.28	129.08	213.66	105.15	104.46	200.29	121.04	124.62	157.94	148.41	89.84	118.36	110.63	70.04	72.43	92.64	120.2	138.19	72.22	121.16																			185.63	220.35	192.71	197.59	196.01	189.35	222.91	212.36
	128.16	132.17	150.71	121.82	161.05	178.25	213.88	176.02	112.37	137.54	148.4	93.27	89.84	101.66	122.13	83.97	118.73	74.09	66.97	116.59	95.4	111.32																			206.86	195.1	216.24	200.51	206.31	201.93	199.93	206.92
	138.92	180.17	107.28	193.97	171.16	147.34	188.88	177.84	110.03	112.54	125.92	108.37	86.43	115.84	120.63	98.97	76.1	116.52	89.18	121.3	86.77	118.18																			200.16	202.02	193.93	210.51	209.32	205.95	212.91	217.36
	145.17	174.73	159.04	146.82	121.16	140.62	144.59	174.35	97.37	94.93	157.94	137.2	93.1	125.84	90.63	118.97	82.43	102.64	110.2	71.56	95.71	77.85																			220.63	187.47	191.24	204.51	206.31	197.49	202.91	202.36
	135.73	185.74	168.41	117.09	190.02	110.15	146.32	157.84	97.7	183.78	111.98	156.01	83.92	127.98	85.63	118.65	122.66	116.04	70.2	68.52	75.35	67.91																			202.43	193.67	191.68	190.65	201.31	185.77	206.43	202.36
	95.73	101.03	162.28	101.66	148.78	160.15	92.95	126.17	157.37	146.12	144.04	93.41	89.58	120.84	83.03	103.97	112.43	71.54	79.61	89.9	107.55	76.32																			199.05	189.56	191.24	195.57	195.38	182.62	199.12	199.71
	130.73	132.07	152.28	163.86	101.16	185.15	183.88	93.73	105.24	189.99	168.32	156.25	89.84	94.94	112.78	108.16	102.43	119.16	80.2	85.4	62.58	121.32																			183.35	217.02	215.43	205.51	196.31	202.63	207.91
	182.33	220.17	150.54	151.82	106.16	133.8	108.88	95.22	217.37	185.62	191.69	158.41	59.84	105.23	75.63	93.8	77.43	107.64	107.32	88.29	118.21	105.11																			180.63	212.02	197.8	190.51	216.31	205.13	207.91
	102.44	95.17	127.28	136.82	215.7	215.15	132.27	106.77	127.54	92.54	95.23	131.73	87.39	95.84	104.77	68.97	106.25	82.64	120.2	99.95	108.21	116.95																			190.85	193.71	196.24	200.51	192.21	206.28	203.61
	130.5	220.17	137.28	109.23	126.16	182.83	158.88	132.84	94.53	182.54	185.7	111.34	64.84	110.1	89.79	66.89	70.52	109.88	90.2	85.27	113.21	71.32																			190.63	197.02	204.2	205.51	231.31	199.35	199.22
	160.73	129.9	192.28	104.79	116.16	125.56	123.88	107.94	151.39	156.73	186.03	144.66	86.34	90.84	121.78	102.9	91.09	74.56	61.39	63.18	78.58	82.29																			194.25	205.64	198.62	196.74	196.31	204.35	199.98
	95.73	158.09	180.87	191.82	89.81	141.22	181.53	144.09	92.07	93.33	93.14	191.17	72.49	90.15	89	107.37	84.07	72.64	120.2	106.3	109.32	89.96																			202.2	212.02	205.24	191.93	196.31	197.42	202.15
	120.73	162.23	212.28	91.17	104.29	107.4	133.11	220.01	182.37	109.29	157.03	146.26	87.05	95.25	99.42	76.76	109.46	67.64	115.2	111.3	103.21	107.83																			189.96	207.02	196.24	200.51	201.31	194.35	205.66
	132.75	118.65	142.28	106.82	136.36	133.47	165.99	112.84	190.97	157.54	182.94	125.63	85.33	96.23	95.63	82.1	108.95	77.64	103.73	101.64	94.33	96.32																			185.63	194.86	183.54	188.39	222.64	215.91	205.3
	155.73	122.71	160.57	138.49	188.41	166.78	138.88	190.86	151.12	172.54	88.65	181.38	86.71	100.84	115.63	112.38	97.43	90.88	70.2	77.12	98.21	89.61																			183.17	183.75	191.24	220.51	189.79	224.35	205.91
	170.73	144.22	174.42	158.07	156.16	96.12	158.88	217.09	210.8	184.04	85.08	93.02	75.72	130.84	130.63	90.81	102.43	104.34	73.09	70.33	111.77	101.32																			208.38	192.47	211.24	200.51	195.54	194.35	199.69
	125.73	149.28	94.1	194.8	153.64	160.15	175.72	137.84	156.97	157.54	197.16	156.59	84.84	120.84	85.63	61.97	89.51	79.86	72.73	73.49	88.21	106.32																			215.63	194.73	220.08	197.56	183.46	194.35	197.09
	195.73	160.17	162.18	186.82	164	167.84	113.88	177.84	217.37	134.15	177.94	88.41	78.26	76.52	115.63	82.89	117.43	107.64	106.76	107.07	87	66.32																			181.52	187.02	191.68	210.51	194.79	209.35	202.96
	145.73	133.91	87.28	155.37	153.2	176.8	95.55	143.78	155.45	137.54	108.17	196.17	64.84	119.61	69.71	88.97	64.78	70.8	85.27	96.3	86.58	64.11																			198.31	198.95	201.24	225.51	201.31	214.35	197.91
	145.73	148.85	192.28	83.78	119.11	160.15	113.88	92.84	187.37	155.04	156.79	87.06	75.17	82.62	98.65	118.97	81.44	97.83	84.48	76.3	56.44	113.59																			202.98	207.02	196.24	188.28	205.77	201.78	203.95
	115.85	110.17	153.19	145.84	108.1	92.83	108.88	121.52	177.37	157.54	91.46	183.41	80.71	105.84	113.63	138.97	76.64	62.64	138.25	54.54	68.21	101.32																			207.48	192.02	188.66	200.51	189.7	214.35	197.91
	150.73	145.17	114.76	101.82	106.16	146.92	109.33	112.84	137.37	93	183.14	158.41	78.43	87.83	125.63	113.97	97.43	93.93	87.73	111.3	105.09	103.31																			195.21	187.08	199.15	192.67	226.31	189.35	207.91
	114.97	124.48	141.88	160.28	180.06	110.96	137.73	152.84	147.37	223.15	91.82	130.39	71.95	95.84	70.63	109.3	103.33	72.64	100.2	110.89	108.21	96.32																			194.15	212.02	216.24	220.51	191.31	199.96	202.91
	200.73	169.99	125.47	169.53	146.16	130.15	128.88	99.67	192.37	197.38	95.09	218.41	74.84	77.32	75.86	116.95	72.15	115.05	95.2	111.3	98.64	74.84																			187.11	204.78	220.93	192.51	196.31	204.78	202.91
	121.11	189.06	118.55	145.78	106.16	185.68	216.81	157.84	144.56	186.62	157.94	196.21	77.8	104.7	90.63	91.53	85.69	61.45	111.92	58.88	103.21	74																			211.23	197.02	196.24	215.65	186.31	199.35	195.53
	125.85	173.61	184.21	183.01	182.68	122.8	190.13	114.73	179.69	177.54	137.94	95.02	69.84	98.78	75.63	138.97	77.24	132.64	71.38	93.82	80.71	76.32																			190.83	185.44	201.24	192.7	198.31	202.23	193.94
	140.73	126.14	122.34	106.82	183.06	155.15	122.94	217.84	125.56	87.54	192.94	193.41	64.84	115.95	135.63	117.02	75.7	84.54	76.47	72.73	111.62	104.39																			201.77	198.02	236.24	205.51	198.08	224.35	207.91
	160.73	192.19	159.17	126.82	186.16	98.47	211	217.84	94.85	135.19	217.94	138.41	74.84	119.91	70.17	118.97	117.43	69.91	101.48	85.58	74.97	101.32																			203.73	212.02	190.5	185.63	196.8	219.35	197.91
	145.73	240.17	152.99	120.75	184.02	190.15	145.94	152.87	147.88	130.54	195.78	159.83		118.64	111.85	106.92	112.43	92.64	69.54	86.02	103.21	80.54																			197.09	192.02	203.69	192.12	214.41	207.58	200.37
	151.82	190.43	124.82	204.36	161.16	145.15	178.88	128.42	137.93	112.54	132.42	118.41		75.84	92.6	84.94	112.43	102.64	94.24	109.63	103.21	111.88																			200.63	190.48	219.8	195.51	236.31	206.32	202.91
	155.73	132.89	159.93	169.32	184.86	180.15	177.05	107.84	186.82	157.54	157.94	223.41		111.97	90.51	108.97	76.29	106.14	99.44	106.3	114.83	111.32																			195.63	189.83	241.24	183.38	201.31	197.74	202.91
	152.33	167.67	139.11	182.94	206.16	96.11	195.3	96.7	165.61	173.8	159.69	143.62		108.26	90.63	84.32	61.34	73.27	75.2	92	98.21	111.32																			204.97	219.16	191.24	191.57	185.48	229.35	202.99
	137.95	220.17	148.13	236.82	131.16	180.15	95.03	227.84	157.37	183.45	137.94	183.41		118.54	110.63	85.88	115.1	92.64	100.2	91.3	73.21	87.67																			190.48	183.08	226.24	200.51	196.31	207.15	195.77
	155.46	190.17	187.71	118.49	111.16	115.15	153.88	182.54	186.34	232.54	130.79	132.79		115.84	105.63	78.01	97.43	87.64	110.2	106.3	105.47	76.32																			203.03	212.02	199.69	200.51	191.31	199.59	202.91
	120.73	180.17	117.04	148.28	134.79	107.15	208.88	152.84	109.06	126.47	191.27	158.41		115.84	110.63	78.97	105.35	107.64	105.2	106.3	118.21	94.34																			180.52	193.53	194.83	220.41	220.36	194.35	195.04
	160.73	165.34	155.94	122.09	108.79	146.38	178.88	157.2	157.37	195.41	182.94	95.02		115.84	105.63	95.51	89.73	112.64	110.2	79.37	59.9	59.09																			205.63	222.02	211.24	205.51	196.31	206.56	202.91
	203.63	230.17	162.28	229.75	144.36	180.9	132.52	212.84	157.37	192.54	133.75	128.76		106.04	101.76	99.75	95.15	57.64	110.83	110.71	103.21	88.23																			210.63	204.06	201.24	188.88	211.31	219.35	204.11
	88.46	181.94	109.22	111.82	128.43	95.99	143.88	157.84	142.37	217.54	173.2	158.65		90.84	81.92	113.97	67.43	112.8	58.26	103.05	68.21	111.32																			187.59	191.8	201.24	230.51	201.31	184.35	207.91
	179.12	152.91	135.21	138.11	148.85	166.75	96.65	95.13	92.37	177.54	135.81	183.41		105.84	90.63	113.97	77.43	77.07	91.6	105.74	88.21	106.32																			192.59	187.93	193.03	210.51	206.89	199.35	195.52
	145.73	160.17	192.28	178.37	176.16	190.15	155.98	112.49	121.19	127.76	158.97	219.67		96.27	145.63	64.13	113.09	101.4	61.94	76.3	66.86	106.32																			202.18	182.53	216.24	200.51	206.31	195.21	202.91
	149.8	128.34	144.19	231.82	163.39	205.15	108.88	191.63	193.23	99.38	182.94	164.84		105.84	100.63	142.76	63.86	93.95	120.2	114.13	88.21	81.32																			195.63	198.1	187.97	193.79	203.98	185.38	197.91
	148.91	170.17	110.28	106.82	161.16	182.73	99.87	222.84	92.9	157.54	221.77	158.85		115.05	114.05	108.97	102.43	110.66	102.6	56.96	108.21	106.32																			210.63	183.22	198.74	195.51	193.12	224.35	200.74
	200.73	170.17	180.36	188.84	112.72	190.15	179.51	186.71	87.37	204.42	102.38	193.41		115.84	90.54	118.49	87.09	72.39	72.04	88.83	80.45	111.77																			225.63	192.02	186.24	205.51	191.31	196.6	217.91
	129.14	173.24	117.28	215.52	151.16	110.15	108.88	125.8	186.28	93.65	167.94	100.95		115.84	108.32	91.58	74.15	102.64	85.31	103.53	78.88	106.32																			179	192.02	219.52	205.38	185.69	199.35	194
	93.86	110.17	122.28	106.82	135.23	208.49	155.98	92.2	198.7	158.3	101.75	101.7		103.37	97.52	89.74	112.43	85.69	110.2	76.3	104.31	74.57																			185.63	184.84	196.24	220.51	202.7	207.41	207.91
	130.73	181.84	204.12	132.02	143.72	216.4	99.75	137.84	194.43	159.89	114.82	156.61		98.11	110.63	111.67	107.43	82.64	85.26	66.3	87.24	106.32																			199.33	197.14	211.24	195.51	196.74	199.69	202.79
	165.73	125.17	222.28	147.73	186.16	157.9	153.88	94.4	187.37	187.54	157.94	103.41		110.84	110.84	103.97	58.6	107.64	91.18	80.86	99.6	116.32																			220.63	207.46	184.94	200.51	200.11	199.35	193.56
	135.26	140.17	187.28	109.6	125.45	134.74	185.27	148.38	122.37	159.51	127.32	148.41		97.16	100.04	113.97	80.85	101.02	73.11	86.3	93.21	111.32																			200.87	188.37	221.24	190.51	191.31	211.9	194.54
	116.69	165.17	180.93	154.6	107.71	240.15	160.71	182.84	95.86	135.7	102.94	103.41		109.26	85.63	106.78	107.43	87.64	78.96	64.66	81.1	61.8																			205.63	191.92	204.87	200.51	210.81	221.85	192.91
	156.54	160.17	189	111.82	191.16	180.15	98.15	167.84	126.8	122.54	150.15	123.41		79.06	110.63	94.58	117.43	91.82	110.02	57.19	93	101.32																			203.79	207.02	198.91	205.51	186.74	186.57	212.91
	124.69	189.68	166.23	136.13	94.47	114.27	114.38	122.84	100.18	174.68	162.11	158.41		106.52	73.09	110.16	112.83	78.97	75.2	101.3	96.11	88.17																			192.76	194.65	188.65	195.51	206.31	200.58	207.91
	157.13	210.89	152.76	119.25	223.6	195.49	218.88	157.84	135.16	102.54	124.3	187.41		95.84	108.13	85.99	78.24	102.64	113.24	106.87	72.57	104.01																			191.23	207.02	185.01	195.51	226.31	194.35
	110.73	142.24	120.38	151.82	92.83	161.85	141.04	185.34	219.18	158.41	162.94	196.26		103.19	63.48	83.97	115.95	109.56	75.2	101.3	60	91.32																			195.66	217.02	187.8	195.51	208.81	194.35
	150.73	180.17	187.28	226.82	116.16	99.13	112.51	109.31	197.37	182.54	158.9	161.86		75.84	90.29	93.97	87.43	71.06	105.2	80.15	102.67	82.64																			195.04	190.22	221.24	187.58	177.21	194.35
	173.8	185.17	97.51	224.17	177.79	180.15	91.2	157.84	211.99	221.06	187.94	125.21		69.69	92.07	121.35	82.5	74.28	54.99	86.3	103.21	86.8																			191.52	180.3	198.22	215.51	189.04	204.35
	143.42	120.39	147.49	138.92	161.16	110.15	95.18	192.94	158.74	167.54	196.84	153.41		99.81	104.3	71.04	66.31	72.64	80.2	99.57	88.99	68.52																			203.91	183.59	191.4	196.34	191.41	219.35
	140.73	225.17	187.28	186.82	100.56	157.27	213.88	217.84	192.57	149.13	232.94	174.06		105.84	103.1	108.97	107.43	85.57	105.2	77.78	101.84	61.4																			199.79	207.02	216.24	225.51	179.09	204.35
	199.56	108.02	160.92	226.82	184.41	162.2	187.53	207.84	162.08	102.54	127.94	101.91		90.84	140.63	108.97	77.43	103.53	102.76	101.02	78.04	96.32																			199.85	207.02	184.86	215.51	201.54	201.13
	127.22	114.55	168.98	143.43	161.45	96.76	183.88	137.84	182.37	124.02	175.25	136.46		101.33	97.65	64.58	102.43	113.06	86.71	94.89	97.98	74.22																			198.59	207.02	181.24	205.51	211.31	204.35
	135.73	169.23	160.04	161.82	111.16	102.9	150.69	145.15	135.81	161.13	192.94	168.41		109.17	102.21	83.97	105	103.77	65.2	74.16	98.21	101.32																			190.93	209.37	198.55	235.51	201.31	206.99
	125.73	188.31	132.28	164.32	189.41	187.68	167.53	87.84	135.37	234.54	167.94	179.29		103.74	120.63	148.97	89.5	97.64	90.2	91.3	86.73	81.32																			182.65	217.02	185.85	218.56	221.31	199.35
	200.78	153.28	157.28	112.39	217.83	104.75	211.61	92.23	112.37	162.54	166.7	103.41		110.84	100.63	87.6	77.43	55.26	80.76	76.82	98.21	80.08																			201.21	191.75	198.4	186.91	198.98	199.35
	115.73	154.52	189.95	178.54	95.1	130.15	123.88	182.84	207.37	123.75	167.7	111		67.8	96.79	83.97	67.43	107.64	63.76	101.3	78.21	100.78																			214.11	174.13	204.05	205.51	216.31	212.19
	150.73	160.17	110.74	164.24	163.98	192.11	179.76	138.64	177.21	196.81	141.62	141.95		100.24	93.95	98.97	62.43	136.51	85.2	96.3	98.21	101.2																			190.63	232.02	201.24	194.6	191.31	197.33
	125.98	153.07	178.61	102.45	198.21	193.11	188.88	157.84	127.37	187.54	147.94	165		82.01	93.09	101.79	92.43	102.64	72.15	86.33	98.21	78.6																			210.63	197.02	188.85	188.87	211.31	207.45
	145.73	117.05	165.39	116.82	181.16	179.41	158.88	200.43	221.54	127.54	217.94	98.41		100.55	85.63	108.97	137.43	86.06	95.2	96.3	93.21	87.18																			205.63	189.63	207.79	198.4	211.31	199.72
	107.54	220.17	186.1	159.81	156.16	185.15	185.95	134.44	102.37	147.73	192.94	111.2		85.84	94.98	76.84	102.43	73.86	100.2	96.9	64.77	91.32																			187.37	202.02	195.79	190.51	179.21	207.53
	140.73	125.17	202.28	151.82	156.16	197.29	171.48	147.84	127.68	167.54	110.68	157.12		100.84	99.18	103.97	82.43	57.64	60.83	91.3	82.84	97																			205.63	202.02	190.26	187.14	199.7	209.35
	132.99	113.64	189.71	186.82	102.6	125.15	109.41	193.17	185.02	147.54	179.7	217.34		100.69	95.63	108.97	59.83	79.82	100.2	91.3	128.21	92.9																			196.48	207.02	198.31	190.8	211.31	197
	128.23	185.17	199.53	236.82	96.46	165.15	138.88	126.51	131.75	102.54	102.94	105.24		60.84	86.95	81.83	112.43	87.64	80.2	88.41	54.64	101.32																			190.63	177.02	181.24	198.72	196.31	205.06
	115.73	155.17	134.92	96.82	98.82	155.15	149.64	219.87	102.37	122.54	102.94	105.27		104.81	75.63	93.97	102.43	85.68	55.59	62.92	98.21	78.43																			192.41	202.02	201.24	200.51	225.92	200.52
	123.17	171.42	100.5	181.82	161.67	109.94	158.88	207.84	184.3	217.81	133.54	127.9		96.99	61.35	108.37	81.69	64.75	78.17	86.3	88.21	56.32																			190.63	202.16	211.24	195.93	209.8	193.54
	138.43	184.56	176.01	203.12	136.68	140.15	147.05	125.73	94.24	172.54	127.1	113.07		100.84	93.72	97.98	92.43	100.61	98.62	96.3	89.65	91.32																			220.63	227.02	207.76	184.59	182	194.35
	162.99	203.55	218.95	156.82	181.16	90.15	128.88	192.84	182.37	130.09	104.72	193.76		92.28	80.63	103.97	57.43	78.27	95.2	51.45	53.02	91.32																			185.63	197.02	176.49	190.51	201.69	204.35
	130.88	107.11	172.62	145.08	184.03	112.23	193.88	208.41	187.37	110.52	165.71	176.21		95.11	95.63	103.97	102.43	102.64	90.2	97.65	85.12	101.9																			210.63	217.02	206.24	195.51	190.23	189.35
	132.43	165.17	107.28	95.64	194.85	93.74	158.88	92.45	124.47	142.54	101.57	122.58		115.84	85.96	103.97	93.63	56.08	87.84	121.3	93.21	97.92																			193.4	202.02	193.07	215.51	180.09	196.38
	121.44	159.58	99.23	185.15	162.91	105.15	158.88	157.84	162.37	166.02	157.73	161.44		100.84	65.63	93.18	97.43	102.55	97.38	76.3	79.91	81.32																			189.07	200.87	191.69	200.51	206.31	199.35
	145.73	169.64	108.12	126.82	105.88	140.73	88.88	187.25	162.37	133.96	158.16	136.71		94.53	55.63	103.97	73.56	97.76	100.73	79.98	80.66	96.32																			195.63	192.02	211.24	205.51	203.26	195.12
	180.73	123.21	182.95	151.82	126.16	205.15	196.38	161.56	196.9	102.54	135.85	180.13		110.84	98.36	103.97	102.43	78.12	95.2	85.26	91.38	97.35																			203.18	197.02	191.24	215.51	206.31	200.39
	112.8	152.5	123.21	162.89	186.16	153.02	178.68	130.51	202.37	165.36	147.94	203.41		71.16	90.14	108.97	92.43	76.9	52.47	91.3	85.67	91.32																			210.63	177.02	197.49	220.51	192.73	211.74
	174.24	186.36	222.28	176.82	157.49	170.15	178.88	101.2	207.37	179.16	202.94	166.41		140.84	90.63	98.97	100.95	70.56	91.17	78.78	91.65	88.47																			195.63	201.2	216.24	195.51	189.73	214.35
	103.77	175.17	160.88	216.82	170.54	195.15	108.74	136.44	159.25	141.63	182.15	103.63		100.51	93.38	68.67	104.14	132.64	100.2	81.11	83.21	80.31																			186.04	202.02	196.24	189.94	196.31	204.35
	151.91	149.34	202.06	190.79	195.38	180.15	88.88	135.64	122.37	176.42	165.61	148.41		68.89	80.63	93.97	88.41	72.64	86.5	90.42	58.21	91.32																			195.63	182.02	196.24	188.35	206.31	199.68
	125.73	122.67	196.66	102.93	134.14	150.28	183.88	94.52	110.31	192.54	194.27	165.75		100.7	93.72	108.97	97.33	77.64	95.2	91.3	71.31	82.84																			192.39	182.15	186.24	190.51	201.31	199.35
	160.73	120.17	157.68	164.61	157.61	202.73	202.03	187.84	219.58	157.14	103.29	103.41		95.84	88.96	105.1	98.49	87.58	86.5	91.3	78.21	106.32																			205.63	191.6	196.24	182.37	218	195.58
	125.73	156.38	160.75	104.38	156.16	185.15	159.73	183.55	102.37	134.29	147.94	134.01		100.84	92.92	91.65	88.85	91.42	75.2	76.3	83.21	92.01																			230.63	183.65	208.08	195.9	201.31	199.35
	141.54	158.8	117.99	171.57	114.3	160.15	138.07	197.97	179.96	110.59	109.61	150.93		75.84	94.31	93.07	127.43	101.09	90.2	56.3	86.18	91.32																			192.04	207.02	171.24	197.61	196.31	198.05
	134.61	130.17	116.4	171.82	111.16	170.19	183.88	177.84	97.37	150.39	115.16	193.41		97.44	70.63	57.93	77.43	94.93	90.2	81.3	86.96	64.6																			190.63	198.18	193.21	204.68	201.31	199.46
	145.3	108.19	182.28	147.46	108.59	159.07	220.81	184.3	152.37	126.02	132.94	170.51		91.35	76.35	98.97	102.43	85.7	78.06	89.28	83.16	55.16																			184.92	191	206.24	197.8	196.31	198.7
	185	145.17	117.28	111.18	164.77	202.17	209.7	129.24	232.37	195	182.94	158.41		97.51	92.4	86.56	87.43	75.83	90.46	83.95	85.39	90.3																			205.63	175.06	193.6	180.57	202.07	196.63
	150.56	175.17	167.64	114.71	93.86	94.03	127.63	102.84	166.45	105.13	184.37	135.77		70.84	80.63	86.33	99.13	97.64	80.83	51.01	53.21	84.87																			186.85	207.02	190.56	190.51	186.31	209.35
	145.73	185.17	164.41	186.82	191.16	195.15	138.88	159.84	155.2	114.18	163.1	136.52		83.09	62.82	98.07	97.43	117.64	90.2	73.3	87.15	86.47																			184.78	192.02	221.24	185.51	186.54	198.88
	195.73	155.17	167.28	99.32	106.16	128.01	131.99	159.15	216.09	104.83	172.18	195.09		75.84	90.63	89.58	52.57	92.64	61.88	81.3	77.58	55.02																			195.63	196.28	194.21	198.97	198.36	197.99
	147.33	170.17	171.17	161.82	141.16	109.75	194.82	182.84	165.56	182.54	135.05	188.41		96.76	120.63	90.02	65.03	97.64	96.82	86.3	51.3	86.32																			197.16	199.16	200.25	182.95	201.31	199.35
	157.72	185.17	192.28	117.51	171.16	92.3	91.94	113.67	176.64	136.34	136.72	183.05		97.74	105.63	98.97	81.43	97.64	95.2	82.12	82.99	81.74																			182.06	197.16	191.24	220.51	201.31	204.35
	191.4	140.17	186.68	211.82	146.16	90.15	162.15	180.8	143.21	162.91	150.8	103.41		95.84	92.34	98.84	81.51	87.64	75.2	51.3	66.96	83.96																			208.03	195.77	190.46	185.51	184.54	199.35
	140.73	199.79	152.28	157.13	187.45	160.15	233.88	124.92	192.37	203.17	212.94	172.12		98.59	90.28	83.97	92.74	87.64	55.2	70.93	82.82	97.57																			195.63	187.02	206.24	235.51	182.49	201.65
	149.28	180.17	175.09	111.82	196.16	91.26	92.64	197.4	147.37	182.54	187.94	176.21		87.08	84.8	63.97	93.57	97.64	89.12	91.3	80.88	91.32																			189.84	212.02	211.24	210.51	201.31	204.35
	137.16	160.17	161.28	173.82	191.16	88.69	176.11	122.84	102.37	147.54	104.76	109.75		95.84	92.35	95.87	92.43	87.64	83.39	76.58	83.21	91.32																			206.02	190.59	206.24	186.34	201.31	194.35
	141.51	200.17	182.28	164.57	171.16	164.29	161.34	176.69	167.37	104	173.03	201.74		95.84	70.63	73.97	92.43	96.59	49.73	66.15	78.21	86.32																			198.69	202.02	181.24	200.51	178.86	198.41
	105.73	207.45	106.92	181.82	206.16	140.77	133.88	190.76	193.51	163.19	141.14	141.03		89.86	89.87	101.26	87.29	97.64	79.26	81.88	55.2	121.32																			193.55	212.02	175.38	187.23	206.31	200.15
	151.72	185.17	102.28	173.1	146.16	139	137.69	222.44	102.37	227.54	140.56	123.41		75.84	90.67	88.6	87.43	97.64	84.74	84.01	45	71.32																			196.06	178.72	181.16	190.51	201.31	201.65
	142.65	225.17	188.49	185.59	153.26	162.74	118.29	159.99	113.98	166.32	122.94	128.41		76.1	65.02	98.97	77.43	78.83	75.2	81.71	78.21	84.28																			192.81	192.61	198.09	205.51	186.31	199.35
	146.71	170.17	185.87	113.7	204.24	135.15	183.88	196.65	134.43	138.5	109.38	133.41		91.99	88.83	93.97	92.31	90.36	85.2	42.69	91.39	86.77																			190.63	190.55	193.99	210.51	216.31	192.51
	120.73	225.17	149.77	130.03	90.41	185.15	138.22	131.12	166.8	162.54	162.94	131.35		95.67	75.63	81.05	57.43	92.64	81.71	76.3	80.38	76.32																			209.83	217.02	199.02	185.51	191.31	198.08
	158.56	181.42	171.17	106.82	162.86	215.15	93.88	105.14	183.58	139.84	159.68	158.77		80.84	79.44	89.1	92.43	97.64	50.2	52.03	81.19	83.3																			191.13	222.02	201.24	180.51	196.31	206.19
	145.73	146.11	112.88	206.82	186.16	141.31	185.76	220.01	151.05	107.54	152.94	153.41		65.84	90.63	85.84	86.13	61.9	90.2	85.6	81.72	61.32																			198.61	227.02	206.24	207.67	211.31	192.85
	130.73	210.17	114.39	211.12	146.19	125.15	131.68	177.85	127.41	192.54	184.57	103.2		90.84	89.56	88.97	86.61	88.03	90.2	80.51	77.86	81.32																			203.31	197.02	199.63	197.32	183.12	204.35
	105.85	155.92	157.28	146.82	158.59	220.32	103.11	122.84	102.37	122.54	127.94	165.91		83.63	86.78	70.94	83.83	112.64	48.14	80.77	78.21	41.32																			191.86	202.02	208.46	196.11	201.31	199.35
	126.17	119.03	150.43	198.58	180.73	127.65	183.88	187.84	122.37	202.54	156.51	158.12		79.1	90.63	56.06	77.43	50.4	81.71	76.45	73.21	87.07																			210.63	182.79	176.24	207.08	194.05	187.75
	145.73	155.17	160.37	181.82	110.19	161.49	123.88	152.49	104.66	162.54	158.27	158.41		87.35	81.5	83.46	88.97	83.98	80.2	80.35	98.21	78.61																			195.63	189.52	201.24	215.51	194.2	190.87
	205.73	122.96	174.21	171.82	113.66	155.15	104.86	207.84	203.38	162.54	157.94	103.41		81.63	84.5	88.97	85.34	79.61	65.2	81.3	63.21	81.32																			198.93	198.13	206.24	200.37	201.31	193.92
	163.83	158.73	192.28	183.82	195.19	100.71	200.29	234.79	157.19	134.79	103.66	213.08		90.84	69.59	78.97	52.43	92.24	71.58	53.31	58.21	96.32																			186.98	187.48	221.24	195.51	194.89	194.78
	125.73	145.45	119.87	161.82	91.72	199.32	133.88	162.84	195.37	171.97	115.44	158.41		67.84	89.25	59.9	92.43	84.63	81.91	81.3	66.29	53.03																			189.85	190.45	191.52	190.51	211.31	192.05
	146.68	173.75	156.27	141.82	172.31	162.27	159.67	162.84	204.55	127.54	157.94	103.41		87.81	90.63	48.97	75.79	90.14	83.75	111.3	58.21	66.32																			190.85	199.8	216.24	195.51	188.73	209.35
	180.73	106.81	214.29	97.18	88.92	185.15	193.88	166.4	111.04	156.54	102.94	153.41		66.8	75.63	83.97	80.26	82.64	80.2	76.3	51.76	82.43																			192.75	192.24	179.37	200.51	190.27	197.49
	135.73	100.17	196.54	146.82	111.9	105.15	198.88	216.44	103.87	148.37	99.8	163.41		80.84	60.63	93.14	82.43	82.64	52.1	56.3	76.97	82.85																			182.06	207.02	216.24	200.51	211.31	194.35
	170.73	157.92	167.28	196.82	140.29	133.9	153.88	102.84	163.81	147.86	128.43	156.33		85.84	85.63	83.97	67.43	81.21	42.29	64.64	78.98	81.32																			191.87	202.02	191.36	195.51	196.31	204.35
	135.73	100.06	94.91	156.73	89.05	94.97	126.44	143.4	135.13	158.21	212.94	163.83		90.58	77.16	89.01	51.25	72.64	80.2	49.75	80.26	76.91																			184.46	194.07	176.24	205.51	189.81	204.35
	126.78	195.48	134.17	156.82	231.16	185.15	178.88	102.84	162.37	117.54	156.6	201.74		69.17	72.71	89	84.68	81.57	85.05	61.3	58.21	81.32																			184.5	217.02	207.46	193.01	201.31	193.52
	151.61	180.17	112.76	95.87	161.16	158.75	228.88	167.84	173.82	157.54	162.94	160.13		86.08	80.07	88.97	91.55	86.03	77.08	79.49	78.71	56.32																			184.87	202.02	216.24	190.51	206.31	190.39
	146.73	165.55	177.28	111.91	196.16	162.11	179.2	160.1	140.96	102.54	102.94	160.96		75.84	75.63	71.19	82.43	83.33	55.2	77.88	37	46.32																			213.47	217.02	211.24	198.32	196.31	194.35
	110.73	156.2	182.28	166.82	120.33	235.15	161.99	138.91	160.74	172.04	130.62	154.93		70.84	85.63	83.97	77.43	76.52	80.87	76.3	78.21	61.32																			190.63	197.02	211.24	185.37	198.22	204.35
	130.73	100.94	152.28	164.11	141.51	190.15	194.67	147.84	137.37	212.54	132.94	161.86		70.84	61.08	102.54	82.43	48.86	80.95	91.3	69.94	81.32																			208.28	207.02	196.24	177.76	198.3	214.35
	145.73	110.17	205.74	116.82	134.98	200.79	223.05	110.53	152.37	109.51	163.67	191.48		71.34	62.19	86.55	82.6	72.6	76.54	78.93	58.21	66.75																			188.25	199.32	201.24	175.51	202.44	193.22
	135.73	130.17	197.28	196.82	164.38	182.39	175.55	180.44	162.37	157.54	172.94	163.41		89.29	80.63	59.81	55.36	62.64	80.2	56.3	78.21	71.32																			190.63	183.69	211.24	195.51	197.98	197.02
	147.17	162.01	223.14	150.84	186.16	223.69	160.89	166.59	106.12	127.24	154.06	120.63		79.11	83.08	83.97	45.05	81.51	75.2	77.66	78.08	80.13																			185.63	195.32	188.64	199.57	201.31	214.35
	130.73	174.65	222.28	186.99	92.37	176.69	178.88	202.84	109.54	163.82	119.21	133.41		72.65	80.63	86.95	82.43	81.26	75.2	71.53	72.58	53.51																			190.63	192.44	211.24	185.51	211.31	194.94
	143.32	229.08	186.13	146.82	221.63	196.88	194.68	200.19	202.37	157.54	117.94	100.26		79.69	75.63	85.6	88.01	67.64	70.2	68.8	76.59	81.36																			186.29	192.02	206.24	215.51	211.31	209.35
	162.4	208.32	149.44	144.01	128.89	140.47	111.27	128.23	222.37	102.54	157.94	163.41		82.08	70.63	63.97	52.06	81.17	77.49	56.3	63.21	71.32																			185.63	203.02	183.13	230.51	206.31	199.35
	150.73	175.17	92.28	91.82	186.16	165.15	188.88	102.84	185.7	130.16	188.7	158.41		70.41	82.51	79.05	82.15	77.64	71.58	76.3	67.81	80.57																			190.63	191.47	197.17	179.8	211.31	204.35
	165.02	203.43	142.28	166.82	106.59	140.15	143.88	158.13	164.04	202.54	160.99	158.41		79.86	74.92	78.05	83.65	52.64	55.2	75.69	78.21	39.46																			188.32	192.02	194.57	190.51	206.31	193.5
	135.73	162.38	94.51	109.01	93.59	160.55	148.88	194.17	157.37	104.13	223.74	171.31			73.07	63.97	72.43	42.64	63.96	77.13	83.21	79.55																			183.96	189.01	191.48	194.62	185.35	203.05
	167.72	185.17	92.28	204.98	159.44	125.15	163.88	186.08	104.34	159.92	132.94	143.41			79.73	85	77.43	76.64	48.55	86.3	63.21	73.87																			185.63	202.02	186.24	180.51	196.31	190.04
	130.73	151.85	147.71	91.32	136.49	170.15	163.88	104.19	157.37	161.06	162.94	158.34			90.63	85.86	83.87	85.93	79.61	75.23	48.56	76.32																			188.36	207.02	187.63	196.18	201.31	209.35
	150.73	190.88	144.8	186.82	206.16	195.15	166.83	224.71	159.12	160.04	157.94	125.06			65.63	83.69	78.86	49.64	100.2	61.3	78.21	116.32																			177.38	189.18	196.24	195.51	206.31	201.39
	130.73	177.2	172.28	179.88	190.7	129.63	216.02	147.84	161.19	187.54	232.94	189.07			72.82	113.97	80.78	67.64	105.2	66.5	63.21	38.26																			190.63	202.73	196.24	180.51	196.31	194.98
	148.73	171	137.28	152.41	166.16	105.15	168.88	205.7	103.8	192.54	202.94	118.41			70.63	88.97	57.43	80.08	77.65	76.3	57.51	61.32																			198.73	194.58	191.24	191.6	201.31	199.35
	121.02	118.74	172.28	241.82	181.16	111.54	193.6	166.84	187.37	125.61	157.94	111.39			70.63	74.58	74.51	80.56	95.2	76.3	58.21	79.21																			182.2	197.02	191.24	188.9	195.16	198.28
	166.12	143.42	192.28	88.49	223.04	191.82	128.62	134.7	171.64	133.42	190.61	166.57			65.43	83.46	92.43	76.44	78.66	61.3	53.26	77.59																			190.41	212.02	198.67	210.51	189.09	189.35
	119.09	170.17	198.07	92.67	139.28	177.96	220.75	151.27	141.12	189.69	172.21	182.78			73.74	83.97	72.43	74.07	90.2	65.88	68.21	79.39																			188.58	192.02	198.96	184.34	201.31	185.93
	105.73	158.74	159.76	130.94	224.34	165.15	143.53	114.14	212.37	117.54	156.75	163.41			75.12	83.97	66.47	72.64	55.2	46.68	48.21	81.32																			184.34	191.9	196.24	207.12	196.31	204.35
	157.71	195.17	170.21	171.82	201.16	143.84	194.7	104.77	130.82	155.23	164.65	177.54			63.09	76.99	82.43	79	80.2	61.3	64.54	78.06																			184.42	190.27	200.73	200.51	195.76	200.27
	170.73	165.17	157.28	181.82	166.16	240.15	103.12	162.84	220.43	100.29	123	164.63			60.63	63.97	80.54	52.64	75.2	55.47	60.09	63.22																			191.63	222.02	201.24	195.51	196.31	189.66
	130.73	150.17	112.28	195.96	177.24	145.15	164.47	135.34	130.33	129.52	194.12	103.41				78.97	62.43	59.9	75.2	71.12	67.47	68.63																			190.17	217.02	211.24	210.51	191.31	189.74
	181.52	180.17	163.9	157.75	101.16	179.03	170.84	219.35	127.37	157.54	152.94	103.41				88.97	81.94	45.64	55.2	56.3	68.21	71.32																			200.63	197.02	190.78	205.51	206.31	197.31
	130.73	200.17	95.51	191.82	141.16	187.39	104.98	174.23	149.87	164.25	110.64	202.02				63.54	57.43	63.76	100.2	66.8	49.44	76.32
	165.73	142.84	182.28	236.82	191.16	138.28	182.05	195.02	102.37	197.54	162.94	163.41				103.97	102.43	67.64	75.2	51.5	68.21	50.02
	185.73	158.5	98.55	131.82	186.16	167.43	114.67	147.84	202.37	173.42	183.64	102.36				83.92	77.43	78.65	84.92	46.3	46.28	61.32
	155.73	140.92	155.42	181.82	164.54	167.15	209.39	112.01	161.91	183.71	156.37	153.41				68.97	77.43	77.64	77.28	62.74	70.56	59.12
	130.73	220.17	172.28	93.55	202.6	175.15	168.88	164.31	156.8	153.86	202.94	155.52				69.76	72.43	132.64	75.2	58.29	63.21	73.79
	150.73	196.73	226.87	141.82	167.13	108.9	167.36	181.05	145.62	157.54	94.61	178.41				74.48	58.93	77.35	60.2	46.3	63.21	51.32
	128.42	165.17	147.28	144.23	236.16	154.81	152.95	109.06	208.32	172.54	202.85	203.41				54.44	78.55	77.64	70.82	47.29	59.86	64.89
	135.73	170.17	187.28	163.02	186.16	191.17	108.88	162.84	127.43	180.47	102.94	122.9				58.97	81.14	79.1	74.97	66.3	40.36	60.61
	165.73	173.47	182.78	186.82	176.16	100.15	168.01	122.84	126.48	117.59	165.5	203.41				78.97	57.99	77.3	95.2	66.3	63.21	66.32
	139.06	123.31	204.93	90.84	156.16	167.42	138.88	102.84	157.37	132.54	102.94	213.41				80.44	74.78	72.1	60.2	44.14	65.89	68.85
	135.73	156.18	242.28	221.82	146.16	100.15	176.24	163.06	163.78	152.54	102.44	155.3				68.97	78.85	57.64	66.32	61.3	53.21	64.2
	130.73	170.03	157.28	136.82	166.74	215.71	183.88	141.77	157.22	110.81	181.52	133.41				78.97	70.94	77.64	68.53	68.52	48.21	50.12
	120.73	209.19	107.28	108.15	151.54	220.15	196.71	202.84	172.37	217.54	185.82	185.91				53.97	64.34	75.59	45.2	57.86	57.26	70.03
	160.73	160.17	102.64	143.37	202.4	150.15	158.34	157.84	118.8	162.54	156.38	132.97				78.97	69.44	76.94	62.48	61.3	58.21	71.25
	205.73	202.51	215.61	161.08	156.16	189.61	205.42	165.27	161.17	97.54	187.94	187.12				71.11	77.43	47.64	57.15	57.72	50.97	54.43
	167.81	205.17	194.18	202.56	191.16	200.15	148.88	104.44	134.04	102.54	124.86	165.38				66.42	52.43	87.64	65.53	61.3	60.16	48.35
	145.73	189.89	145.18	215.09	231.16	103.08	103.03	159.49	187.37	162.54	187.94	110.23				56	60.73	75.54	60.2	51.3	48.21	42.59
	185.73	117.63	177.28	140.05	130.27	206.21	199.42	171.25	99.27	102.56	172.94	183.41				73.97	69.54	61.73	45.2	63.42	47.59	76.32
	125.44	124.67	204.17	203.16	101.16	182.9	112.54	162.13	189.65	167.54	118.53	173.41				73.97	63.98	65.92	70.2	54.72	61.41	56.32
	140.73	164.4	205.3	166.82	146.16	115.15	164.05	102.84	132.37	187.18	182.94	119.36				77.16	48.99	47.64	54.46	48.93	59.97	66.32
	135.73	179.17	165.32	191.82	171.16	112.5	163.88	162.84	117.37	194.17	132.94	105.39				73.97	72.43	67.64	65.2	57.97		51.32
	175.73	151.33	118.53	159.46	195.68	150.15	158.88	157.84	162.37	202.99	132.78	138.41				68.39	62.43	75.68	67.94	46.3		51.54
	175.73	164.03	219.84	101.82	111.09	125.61	178.88	185.04	162.37	187.77	176.33	202.41				68.97	72.43	61.14	42.86	66.3		59.2
	165.73	235.17	154.87	221.82	158.62	160.15	143.88	212.84	154.43	178.57	176.44	190.55				66.7	53.61	45.89	60.2	59.2		48.89
	155.73	205.17	173.29	166.82	145.03	165.15	136.9	141.09	157.37	157.38	105.58	176.62				73.81	65.46	72.64	55.2	45.14		53.04
	129.18	115.17	167.79	176.82	219.29	172.41	173.15	212.84	156.13	202.54	102.65	193.41				63.97	72.43	57.64	67.49			60.42
	160.57	152.78	166.92	217.76	198.49	164.85	213.88	157.05	167.37	156.93	192.94	102.33				58.97	102.43	55.52	49.87			50.81
	120.73	170.17	187.28	96.2	207.06	138.14	115.88	130.95	159.68	205.32	142.94	158.01				65.56	78.96	71.23	60.2			60.59
	175.73	178.59	172.28	186.82	116.73	199.6	158.88	232.84	173.89	149.04	157.94	104.66				63.97	62.43	67.64	56.7
	158.13	172.21	199.7	213.11	168.26	165.15	213.88	129.69	154.15	102.54	167.23	144.06				63.97	70.1	50.09	63.06
	181.64	122.56	106.96	185.3	113.75	195.15	142.24	202.84	162.67	122.54	212.94	173.41				58.57	67.43	61.72	60.2
	177.2	140.17	152.82	159.07	201.16	181.75	105.13	99.36	137.37	187.54	132.94	118.41				66.99	71.39	57.23	49.77
	177.42	179.69	160.19	171.82	139.63	164.32	142.27	150.84	102.43	182.54	105.05	197.46				68.92	67.43	65.57	45.2
	125.73	175.17	120.44	151.82	241.16	140.28	109.04	149.47	203.03	132.54	157.94	158.41				56.27	61.14	47.64	45.89
	185.73	165.17	222.28	181.82	110.13	101.94	186.7	182.55	195.16	118.17	162.94	203.41				53.97	48.29	43.73	65.2
	140.73	160.17	214.48	210.75	221.16	147.92	207.52	163.84	182.37	132.38	197.53	158.41					67.43	67.64	53.72
	182.18	180.17	180.35	191.82	166.16	152.42	131.62	162.84	152.72	185.41	141.49	163.41					57.43	68.39	47.48
	153.4	141.33	196.79	191.82	166.6	205.15	102.77	157.84	110.52	142.54	112.94	163.41					52.43	77.64	65.2
	160.73	152.7	135.81	161.82	191.16	215.15	171.46	157.25	232.37	157.54	202.94	197.07					49.43	50.03	57.03
	130.73	190.17	114.45	181.82	230.1	144.33	163.88	226.29	202.37	172.54	207.94	200.46					59.93	57.64	58.3
	124.11	172.88	162.28	203.62	216.16	205.71	152.55	132.84	180.03	172.54	192.06	138.41					57.43	56.3	45.2
	120.73	183.49	157.28	131.97	141.07	188.34	103.88	162.84	206.97	192.78	196.82	178.41					53.06	62.64	43.44
	120.73	195.17	148.78	168.52	141.89	105.15	161.96	102.84	157.37	147.54	201.3	201.33					77.43	52.64	56.52
	176.09	170.46	170.85	117.31	101.16	173.11	153.88	127.52	102.37	197.89	182.94	133.41					60.75	47.64
	199.2	173.56	169.4	112.09	151.16	108.53	227.33	164.14	95.87	202.54	202.94	208.41					50.46	55.23
	120.19	118.15	187.28	155.63	103.48	165.15	163.88	157.84	102.37	191.06	172.94	213.41					63.66	62.64
	142.98	115.17	172.28	161.6	162.26	228.06	160.89	227.84	166.12	137.74	117.94	203.41						52.64
	135.73	220.17	157.28	112.53	163.13	131.57	135.76	192.84	162.37	175.23	199.16	199.43						48.77
	190.73	158.04	118.1	195.9	199.72	100.22	158.88	204.12	131.49	200.34	157.94	199.41						56.74
	140.73	205.17	208.13	173	171.16	129.58	163.88	154.79	183.51	187.54	207.94	108.41						59.66
	202.86	170.17	137.28	180.03	171.16	186.73	165.07	172.84	155.08	107.32	162.94	213.41						45.68
	124.17	141.17	108.73	149.17	189.71	102.57	157.64	165.57	189.3	102.61	181.83	163.41
	198.16	159.17	142.28	116.82	106.16	152.65	131.34	187.84	124.04	192.54	134.14	203
	139.51	124.71	147.19	171.82	176.76	170.83	203.88	172.84	142.37	165.96	136.07	118.64
	161.66	180.17	207.28	172.15	109.52	160.15	193.88	118.94	172.37	172.54	199.85	150.86
	187.32	165.17	160.93	156.82	177.04	162.29	138.88	131.81	172.37	207.54	196.54	148.41
	191.08	190.91	191.67	222.58	188.51	164.73	158.22	190.6	167.37	117.54	117.94	134.55
	130.73	124.94	157.28	168.4	166.16	162.12	166.01	133.22	178.54	200.12	150.21	152.25
	140.73	125.17	163.05	142.42	131.16	126.37	186.14	110.78	117.63	222.54	151.07	182.3
	140.73	148.84	227.28	101.82	161.16	137.48	188.88	185.05	186.32	104.87	200.98	213.41
	120.73	153.74	147.39	201.94	161.16	119.57	183.88	162.84	132.37	162.54	212.94	198.38
	190.73	115.17	237.28	147.41	233.79	164.73	163.45	167.84	138.4	222.54	107.94	130.39
	187.77	175.17	162.28	161.82	152.74	155.15	158.88	157.84	202.37	157.54	147.94	148.41
	128.59	185.17	172.28	143.25	164.06	157.71	100.16	157.84	177.37	163.59	157.94	108.41
	192.52	123.22	152.85	104.63	166.16	164.88	192.51	159.51	196.72	118.41	193.27	210.91
	198.4	145.38	107.28	163.25	184.25	226.68	223.88	174.51	192.37	195.74	207.94	158.41
	174.16	172	171.56	143.86	172.21	130.15	136.51	102.84	102.55	150.67	221.87	191.9
	200.73	190.17	174.12	184.29	188.41	131.17	158.88	121.79	157.37	201.26	163.36	221.22
	188.92	170.17	167.98	206.82	216.16	102.29	163.88	102.24	104.7	148.84	108.2	153.41
	195.73	166.96	117.14	199.14	165.49	210.29	174.26	165.74	165.7	202.54	207.94	168.41
	195.73	175.17	168.67	133.39	146.93	195.15	158.88	203.76	198.13	187.97	147.94	183.41
	195.73	185.17	178.05	181.82	191.31	140.15	158.88	182.84	107.37	182.54	146.23	226.03
	130.73	175.17	161.75	112.29	100.97	225.15	173.88	172.84	106.85	200.97	211.36	213.41
	173.98	225.8	217.28	166.82	131.42	160.15	203.88	152.84	202.37	148.9	226.06	154.67
	131.19	171.28	197.28	166.82	131.16	135.15	173.88	188.56	147.37	132.54	162.94	208.58
	154.29	137.96	235.28	166.51	102.96	116.02	120.51	157.84	202.46	147.82	155.1	162.76
	190.73	150.17	169.78	137.46	231.16	165.15	158.88	178.78	182.37	192.97	130.53	209.82
	135.73	175.27	152.28	131.82	155.25	173.48	123.75	157.4	172.37	222.35	198.59	216.35
	205.73	145.17	192.17	172.8	168.66	195.15	153.88	207.84	117.37	162.92	212.94	228.41
	155.73	155.17	202.28	176.27	101.59	192.8	205.15	102.84	202.37	110.46	182.94	215.74
	160.25	171.47	222.28	166.82	130.91	160.15	183.59	204.87	157.37	179.7	212.94	206.41
	130.2	170.17	217.28	134.57	169.64	100.15	98.88	95.65	134.92	134.87	227.94	160.87
	98.66	193.53	167.28	176.82	148.2	160.15	111.34	132.6	134.55	200.46	215.95	213.92
	151.15	115.17	173.11	166.59	101.16	173.07	168.88	186.59	118.77	133.95	217.94	208.53
	171.6	157.36	172.28	221.82	167.04	165.15	203.88	163.34	200.25	122.54	209.18	213.41
	131.68	171.28	107.28	216.82	165.54	186.25	157.21	192.84	151.8	155.46	161.58	146.37
	130.73	198.35	164.63	148.52	139.84	160.15	218.88	202.84	197.12	161.02	217.94	118.01
	145.73	175.17	197.61	172.47	157.83	170.15	124.93	132.84	149.04	209.17	167.94	218.41
	195.73	118.94	120.38	163	211.16	210.62	148.88	222.84	133.56	212.54	207.81	128.41
	185.73	207.66	142.91	191.36	228.33	160	208.88	157.84	212.37	198.49	212.94	138.41
	196.21	159.79	137.85	161.82	161.16	160.41	93.88	142.84	157.37	110.04	127.94	98.41
	177.11	145.6	137.28	106.82	166.16	167.34	225.04	177.84	212.37	130.33	117.66	211.27
	190.73	170.17	110.74	103.29	119.75	188.65	166.85	177.84	183.17	182.54	192.94	155.14
	115.73	125.79	111.5	161.82	226.16	167.83	102.16	101.41	148.58	157.54	136.46	203.62
	130.23	180.17	137.28	226.82	141.16	205.48	132.21	167.84	193.3	212.54	142.94	213.41
	201.19	160.17	207.28	207.65	191.16	155.15	133.88	147.84	222.78	177.54	97.94	163.41
	161.11	180.17	130.56	187.24	162.1	184.35	187.77	172.84	163.08	216.05	211.81	138.1
	200.73	110.17	166.98	134.32	160.64	112.36	154.69	182.84	108.91	161.41	202.94	173.98
	185.73	125.17	168.61	103.85	193.75	221.82	180.56	119.64	217.37	208.92	219.11	170.8
	200.73	156.32	158.56	105.17	126.75	163.48	214.83	182.84	213.32	167.54	162.94	225.88
	202.61	201	187.28	156.82	176.16	158.97	188.42	199.77	155.73	146.19	212.94	223.41
	204.52	115.17	172.28	133	161.16	180.36	173.88	177.84	167.37	226.31	175.09	153.41
	169.14	120.17	197.67	116.82	116.16	230.15	208.88	137.84	214.56	215.82	135.75	168.41
	195.73	217.71	144.42	156.82	138.96	164.82	148.88	202.84	161.22	207.42	215.61	218.41
	181.44	194.41	177.28	158.02	211.16	207.65	198.88	106.09	208.17	212.54	187.94	168.41
	195.73	205.17	172.28	165.85	161.16	156.73	183.88	192.84	109.21	220.68	152.94	217.95
	203.12	185.61	167.28	139.22	186.44	188.86	183.27	196.11	162.37	211.57	222.94	141.36
	193.54	173.23	227.02	168.07	173.5	121.62	119.51	104.07	130.19	98.1	207.94	179.71
	164.01	210.17	197.28	141.82	166.16	100.15	173.55	200.55	192.37	227.54	141.75	225.83
	175.73	155.17	172.28	119.01	161.16	101.97	203.88	202.59	209.39	211.49	170.9	223.15
	199.36	185.17	170.9	226.53	216.16	183.01	102.66	132.84	161.51	207.25	154.96	223.41
	140.73	225.17	168.06	182.62	206.16	197.07	198.88	165.64	217.68	187.54	189.87	180.2
	198.41	185.17	166.46	196.82	179.15	185.15	158.88	162.84	209.13	217.54	222.94	225.27
	205.73	137.29	159.85	164.53	168.9	165.15	140.78	105.03	147.37	134.29	223.86	208.41
	205.73	120.17	182.28	194.16	196.16	131.97	193.88	217.84	122.37	162.54	185.13	126.3
	205.73	155.77	186.32	165.6	198.5	185.15	202.93	152.84	188.99	212.54	126.94	213.41
	188.78	130.17	157.28	165.66	156.16	132.18	197.88	162.84	177.37	175.29	224.99	227.26
	145.73	202.44	118.51	166.82	101.63	194.4	113.88	202.84	227.37	118.27	170.83	183.41
	180.89	193.19	177.28	128.56	168.66	155.15	143.88	202.84	207.37	227.54	172.94	128.41
	205.73	156.35	172.28	176.82	206.82	110.15	178.88	182.84	196.65	137.54	207.94	146.67
	118.84	120.17	194.44	191.82	189.47	188.56	213.88	150.34	222.37	142.54	182.94	194.87
	200.96	118.85	172.53	241.82	112.78	195.15	105.56	117.84	221.91	142.54	217.94	218.41
	204.08	202.52	207.28	171.82	157.27	155.15	165.67	203.67	212.7	172.54	137.06	136.55
	165.73	155.17	202.28	166.82	157.31	115.15	164.65	201.35	227.37	219.07	207.94	225.21
	198.54	200.17	137.15	156.82	202.72	143.33	216.02	157.84	97.37	207.54	157.94	158.41
	190.73	177.23	107.83	173.25	156.16	205.15	203.88	182.84	217.66	217.54	195.75	191.2
	195.73	135.17	162.28	187.62	189.51	180.15	208.88	136.23	210.86	154.77	208.39	221.73
	193.77	167.17	207.94	161.82	163.38	175.15	178.88	134.8	162.37	203.47	182.16	183.41
	205.73	179.1	189.82	188.07	209.62	150.15	201.01	200.47	132.37	127.54	225.25	226.52
	141.19	182.46	213.83	171.82	101.16	120.15	103.88	117.84	142.37	172.54	187.94	223.41
	153.52	185.17	209.45	155.45	101.16	105.15	183.88	154.28	117.88	212.54	127.94	203.41
	140.73	170.17	192.28	168.49	124.96	102.01	157.75	232.84	212.37	152.54	202.15	224.92
	205.73	119.41	187.28	201.82	181.16	180.15	203.88	161.55	175.61	223.25	221.02	188.41
	200.73	130.17	202.28	199.66	181.16	155.15	173.88	148.5	127.37	182.12	225.58	217.9
	205.73	225.17	222.28	166.82	121.16	195.48	201.62	197.84	137.37	155.54	147.94	200.29
	125.73	202.88	97.28	166.82	151.16	205.15	205.33	182.84	142.37	207.54	228.17	157.81
	190.73	170.17	156.51	101.82	241.16	205.15	134.47	157.84	155.09	222.54	230.5	210.83
	147.48	150.17	178.08	176.82	131.16	142	163.88	130.24	221.76	224.06	221.7	228.41
	135.73	219.2	107.28	183.89	131.66	220.15	118.88	150.86	217.37	127.54	200.97	223.41
	205.73	185.17	107.28	241.82	189.35	199.53	164.69	210.62	172.37	192.54	222.94	233.41
	125.73	200.17	192.28	191.82	184.65	202.24	108.88	196.45	197.37	169.78	232.94	221.2
	188.08	150.17	200.94	190.56	111.16	116.11	138.88	194.36	213.76	147.54	222.34	228.41
	190.73	163.92	134.78	114.39	206.16	195.15	119.68	187.61	204.59	227.54	182.94	200.21
	190.73	150.17	198.47	191.82	203.39	104.78	135.95	223.21	169.82	137.54	226.7	223.41
	190.73	203.46	169.5	208.86	196.18	135.15	201.11	110.11	212.37	225.24	222.94	230.94
	205.73	202.77	182.65	101.82	156.16	160.15	154.67	164.22	137.37	196.12	202.94	171.79
	205.73	160.17	158.95	206.82	141.16	225.15	148.88	227.84	172.37	157.54	235.97	234.9
	150.73	155.17	157.28	103.96	216.16	160.15	198.88	217.66	222.24	181.83	232.94	228.41
	145.73	155.71	192.01	128.89	196.16	165.15	153.88	155.66	192.37	208.5	227.94	227.38
	193.63	165.17	198.03	91.82	201.16	202.34	158.88	215.06	225.74	226.45	221.61	220.62
	195.73	165.17	202.28	231.82	180.85	219.13	205.72	122.84	208.97	185.21	229.17	235.68
	192.65	208	169.78	206.47	184.23	208.69	215.18	208.63	182.37	227.31	159.35	213.41
	185.73	180.17	122.28	132.82	176.16	165.15	183.88	160.88	222.77	203.58	232.46	233.41
	197.24	197.44	152.28	193.96	166.16	140.15	211.73	210.86	184.04	225.58	228.55	174.57
	120.73	152.61	182.28	156.82	166.16	136.53	158.88	108.59	207.95	187.54	210.98	218.41
	200.73	141.34	154.28	217.32	203.51	150.15	151.74	212.84	182.37	127.54	227.94	231.8
	200.53	202.53	227.28	183.19	106.16	210.15	130.87	192.97	125.01	227.27	222.94	215.82
	196.28	125.17	132.28	156.82	156.16	154.75	224.39	207.84	147.37	202.54	217.13	138.41
	185.73	215.17	237.28	190.4	181.16	199.9	195.04	161.8	225.68	221.14	232.94	238.41
	173.46	132.42	157.28	189.62	224.87	182.65	213.88	218.41	137.37	182.54	232.94	213.41
	190.73	180.17	208.33	208.67	101.88	195.15	161.38	182.84	182.37	223.21	172.94	213.41
	184.32	155.44	112.28	196.82	142.57	154.27	209.12	207.84	197.37	227.54	137.94	238.41
	190.73	145.57	182.28	201.82	176.16	205.61	209.72	214.68	157.37	235.83	172.55	236.76
	184.48	219.34	144.02	181.82	132.71	151.61	218.88	167.84	223.23	222.13	235.5	152.33
	190.73	168.05	112.28	181.82	206.16	225.17	228.88	147.84	228.99	222.54	237.94	138.41
	185.73	132.48	107.96	121.82	207.09	129.54	108.88	209.75	205.66	229.85	237.94	228.41
	190.73	120.17	224.14	232.94	116.16	195.15	216.98	222.26	226.26	201.43	140.13	234.25
	196.5	220.46	167.28	181.82	161.16	110.15	185.32	227.84	190.83	222.29	237.94	233.41
	190.89	213.98	159.2	151.82	104.81	190.15	162.3	137.84	128.23	172.65	232.94	208.8
	165.73	158.89	110.25	181.82	201.16	167.38	218.53	142.84	227.92	235.89	229.45	141.98
	186.31	215.17	182.28	173.12	166.16	118.96	168.88	227.84	202.37	230.13	234.75	231.74
	178.59	205.17	208.66	131.82	203.66	202.23	184.74	98.08	224.94	159.16	237.32	138.41
	140.73	224.58	203.93	202.89	138.94	229.62	219.99	222.36	231.51	222.54	212.94	155.36
	180.73	200.17	167.28	196.82	119.41	210.15	208.88	222.84	223.13	210.64	142.94	233.41
	182.91	203.3	203.91	156.82	149.97	148.28	147.79	213.8	202.37	234.17	237.94	129.38
	185.73	162.55	122.28	181.82	205.68	212.29	156.36	127.84	225.77	212.84	232.94	238.41
	185.73	212.87	195.3	104.11	211.16	154.75	211.22	136.17	152.37	235.44	157.94	208.41
	180.73	228.98	201.74	204.06	203.42	120.15	143.88	162.84	224.34	235.96	237.94	208.41
	190.73	155.17	202.28	141.82	181.16	210.33	223.44	212.84	232.37	217.54	212.94	220.66
	185.73	183.05	147.28	196.76	200.54	214.64	199.15	118.13	173.84	237.54	232.94	218.41
	183.61	216.15	142.28	150.19	137.75	160.27	98.88	176.2	159.2	137.94	214.12	222.74
	160.73	160.17	157.28	207.39	157.44	110.15	215.23	219.98	230.23	167.54	153.88	193.41
	150.73	211.72	162.28	222.12	186.16	185.15	193.88	197.84	234.41	237.37	202.94	201.41
	175.73	200.17	207.2	107.64	156.16	213.3	217.12	172.84	222.37	153.91	217.94	216.25
	169.79	203.06	212.28	226.82	216.16	216.82	176.76	222.84	211.98	233.81	223.36	168.41
	165.73	148.1	198.58	166.82	201.16	220.15	162.45	155.69	236.71	139.44	193.37	223.41
	165.73	201.37	170.66	156.82	214.25	110.15	136.55	217.84	227.37	229.94	167.94	238.07
	155.73	221.58	151.62	221.82	218.01	218.1	118.24	205.42	232.37	237.2	217.94	220.04
	176.07	155.17	203.45	201.82	225.87	161.78	213.88	220.18	168.55	137.54	222.94	213.67
	175.73	162.01	115.61	106.82	151.82	220.78	128.88	214.59	237.37	168.49	212.94	216.36
	165.73	215.17	162.11	181.82	130.08	215.15	228.88	173.3	217.17	210.42	209.59	208.41
	164.89	218.04	182.28	142.1	196.55	155.15	138.88	212.84	222.37	157.05	236.56	215.13
	172.81	220.17	144.09	200.52	231.16	202.98	178.88	122.84	237.37	142.54	133.89	208.41
	176.22	222.17	123.82	158.49	191.35	160.65	212.06	227.84	138.37	232.54	217.13	214.66
	180.73	128.83	204.74	161.82	111.16	230.15	238.88	223.03	236.72	233.9	217.59	206.42
	180.73	223.55	154.54	136.82	166.42	120.15	143.88	142.74	167.37	237.1	207.94	213.41
	186.44	150.17	112.28	206.82	221.16	223.29	221.26	191.63	237.37	212.54	227.94	206.66
	166.46	230.17	218.53	227.82	203.56	214.47	156.36	182.84	237.37	230.95	207.94	208.41
	165.73	110.17	155.28	121.51	229.89	140.15	215.88	226.44	154.07	237.54	217.94	216.76
	170.73	170.17	215.59	161.82	211.16	230.15	206.2	209.56	217.37	216.22	217	213.41
	176.6	214.22	225.16	195.75	148.29	175.15	238.67	184.72	232.37	222.17	222.94	213.85
		215.17	192.07	111.82	121.16	100.15	228.88	208.91	230.63	202.54	207.94	213.41
		150.17	197.07	201.35	156.89	220.15	123.88	152.84	140.7	167.54	237.16	210.38
		207.04	134.68	206.11	156.16	200.15	216.54	222.84	237.37	194	221.33	206.06
		162.23	214.11	169.96	211.5	206.63	153.88	169.94	214.23	223.69	207.94	203.41
		175.17	217.28	221.82	111.16	156.94	223.88	229.05	236.17	217.17	202.94	208.41
		185.17	230	196.82	183.33	222.2	153.88	202.84	142.37	237.54	207.94	213.41
		174.4	162.28	149.8	161.16	187.29	171.88	182.84	157.37	134.5	215.74	213.41
		215.17	151.03	121.39	215.23	118.28	183.88	227.19	233.52	222.54	207.94	188.41
		220.17	157.28	141.2	121.16	176.49	191.53	222.84	232.37	212.54	213.34	188.41
		210.17	182.28	181.82	101.16	215.15	210.63	147.84	237.37	214.58	220.33	198.41
		130.35	211.33	203.62	178.42	140.15	227.63	198.02	212.7	217.25	214.07	200.09
		160.17	212.08	159.3	161.73	229.86	153.88	157.84	237.37	227.54	167.94	200.52
		220.17	127.28	111.82	218.91	155.15	209.44	137.84	237.37	207.54	207.94	204.32
		170.73	147.28	216.82	171.16	125.15	224.04	223.84	207.37	217.54	206.02	189.66
		222.21	222.28	216.82	221.16	171.1	189.59	227.13	205.7	207.54	207.94	203.41
		167.91	160.99	212.5	212.92	170.15	198.88	225.49	222.37	217.54	202.94	201.28
		215.17	187.28	155.22	141.16	155.15	181.38	229.69	194.96	207.54	209.3	200.95
		180.65	207.28	221.58	176.16	220.15	170.51	190.53	168.91	206.4	214.76	200.68
		145.17	219.14	152.87	231.16	175.15	128.88	206.35	237.37	212.75	213.57	198.41
		210.17	222.28	225.02	181.16	220.15	203.88	227.06	224.79	206.36	206.29	198.41
		155.17	212.28	133.39	231.16	221.55	230.03	127.84	217.63	214.73	212.94	186.85
		185.17	187.28	196.82	224.29	142.86	224.92	227.84	135.42	208.43	202.94	186
		219.95	112.28	199.95	213.66	195.15	148.88	162.84	212.37	216.83	189.05
		170.17	213.04	229.7	141.16	210.15	228.35	212.39	211.77	217.54	200.12
		170.17	160.93	212.53	176.16	228.15	183.88	222.84	212.98	213.89	199.94
		170.17	222.28	221.82	207.12	151.97	198.99	236.99	222.37	220.7	189.78
		145.17	224.15	149.88	143.02	195.15	138.88	234.01	222.37	190.87	202.94
		183.27	224.97	161.82	157.59	190.15	158.88	232.33	214.81	210.44	217.94
		225.17	137.28	211	181.16	185.15	224.62	237.84	227.37	207.54	192.94
		225.17	122.16	121.82	175.03	138.28	228.88	237.84	217.37	206.26	204.46
		150.17	102.28	216.44	161.16	220.15	203.45	228.67	207.37	207.54	210.48
		225.17	215.35	181.82	118.46	150.15	226.86	231.9	217.37	203.21	202.08
		209.23	232.28	171.82	156.16	198.47	232.3	223.69	207.37	215.93	201.13
		208.43	175.38	215.09	171.16	182.88	153.88	202.92	217.37	210.12	197.94
		204.69	142.28	236.82	221.7	210.51	235.13	177.84	217.37	213.54	197.94
		230.17	202.28	221.82	212.41	226.9	228.88	138.95	209.19	185.19	197.94
		210.17	174.66	231.82	226.16	225.15	231.08	167.84	214.44	187.54	197.94
		195.17	217.28	141.82	222.09	228.05	227.74	237.76	207.1	200.87	200.51
		223.72	197.1	121.82	221.16	230.15	192.45	237.84	215.05	187.54	187.94
		220.17	217.28	160.86	219.65	229.64	207.67	174.44	209.14	199.91	186.08
		235.17	162.28	221.82	210.54	227.68	235.09	230.82	215.09	200.72
		226.86	182.28	194.89	151.16	206.82	231.93	160.03	219.93	189.39
		136.17	212.28	111.82	229.73	190.15	160.41	235.25	208.77	202.54
		200.7	169.16	218.91	211.16	223.82	223.88	232.84	217.37	201.71
		185.59	127.28	181.82	196.16	230.92	213.26	237.84	217.37	201.09
		228.82	157.28	226.82	227.49	203.85	237.63	231.22	210.97	197.54
		225.69	221.8	119.49	215.25	129.8	236.45	137.84	167.37	197.54
		224.45	177.89	141.82	126.16	213.13	228.88	140.6	212.37	197.54
		227.28	217.04	171.99	229.16	230.15	225.22	236.88	207.37	207.54
		165.17	206.52	216.04	170.52	225.15	168.88	215.17	206.56	197.54
		228.03	147.28	223.49	182.6	224.53	238.88	237.84	209.29	199.15
		176.77	158.95	101.82	138.44	240.15	218.88	167.84	207.37
		230.17	242.28	221.36	228.31	201.94	139.68	217.65	202.37
		223.07	235.61	221.76	199.07	232.03	237.84	234.55	217.37
		145.17	210.49	174.07	198.02	235.15	174.46	130.91	211.02
		213.24	242.28	206.92	226.77	165.15	218.88	237.84	187.37
		235.17	171.82	157.77	226.16	224.94	238.88	237.84	188.62
		224.18	166.07	143.87	191.16	226.73	173.88	213.89	202.37
		225.17	223.95	211.82	228.49	237.93	238.25	237.84	200.12
		163.41	132.28	221.82	227.83	173.96	154.98	237.84	200.92
		200.8	199.63	216.82	230.37	236.37	232.03	217.84	207.37
		230.17	212.64	174.77	186.16	234.72	141.07	154.72	192.37
		195.17	182.28	161.82	227.75	224.21	215.92	232.84	189.87
		231.45	142.28	211.82	206.16	231.1	237.49	222.84	202.37
		236.1	162.28	170.22	190.54	159.06	238.29	195.25	192.37
		235.17	227.28	171.82	224.18	238.26	213.3	225.26	202.37
		190.33	225.53	156.82	230.48	230.15	213.88	237.84	202.19
		160.17	182.28	211.82	203.2	215.31	158.88	169.38	201.67
		165.17	228.51	126.82	161.16	237.98	238.88	217.13	208
		235.17	227.53	216.94	129.6	141.01	233.88	212.2	197.37
		225.17	206.99	139.48	221.16	218.88	143.88	158.44	199.2
		232.17	229.32	199.05	186.16	240.15	138.88	142.84	192.37
		236.52	220.77	226.82	160.75	165.15	238.88	137.72	200.87
		140.17	191.1	225.82	214	140.15	131.52	215.69	187.37
		230.17	227.59	191.82	231.16	238.76	213.88	218.15
		215.8	162.28	211.82	224.82	240.15	228.88	207.84
		236.35	202.28	226.82	226.16	216.26	218.88	217.84
		235.17	191.88	194.32	236.16	171.88	228.88	207.84
		215.17	217.28	190.32	239	240.15	212.34	217.84
		235.17	161.93	228.79	231.16	155.82	208.88	217.84
		235.17	232.28	220.37	201.92	231.9	223.88	207.84
		235.17	201.24	161.82	236.16	237.2	238.88	219.6
		159.63	224.42	217.38	226.16	235.78	226.24	215.84
		175.96	225.49	130.88	196.16	234.8	195.95	216.11
		146.42	226.85	186.01	225.55	212.08	168.88	209.41
		215.46	225.41	194.82	139.26	158.41	219.14	217.84
		218.96	230.44	181.82	236.16	240.15	225.24	217.84
		224.32	197.28	201.61	231.36	240.15	218.88	224.39
		220.65	202.28	231.82	238.03	235.15	218.88	216.14
		210.17	167.28	226.82	231.3	215.15	222.85	167.84
		196.89	234.91	226.82	174.37	139.47	216.47	197.84
		225.17	175	236.82	231.16	179.47	223.88	212.84
		236.27	237.4	225.22	236.16	235.15	216.56	211.41
		231.73	233.38	196.82	236.82	141.94	218.88	208.04
		215.17	142.89	229.33	223.87	130.15	228.88	207.84
		175.17	222.95	171.82	238.63	239.01	208.88	203.91
		213.52	227.28	206.82	237.55	215.15	218.88	217.84
		145.17	213.93	174.51	171.16	218.31	208.88	212.19
		156.84	242.28	223.49	236.16	150.15	208.88	215.58
		133.44	232	213.67	156.16	222.98	204.46	207.9
		235.17	237.28	238.41	237.6	210.15	212.96	187.84
		240.17	186	236.82	216.16	215.37	220.6	201.3
		211.49	237.28	229.7	167.38	238.9	212.59	200.06
		215.17	177.28	160.01	141.16	225.34	215.51	189.51
		219.24	217.28	236.82	221.16	195.15	208.38	201.18
		215.78	222.28	231.82	219.13	170.15	216.14	192.84
		240.17	157.28	226.82	241.16	219	208.76	207.84
		217.59	218.6	216.82	138.72	225.15	218.88	190.36
		225.17	143.95	221.82	131.16	215.15	216.31	202.84
		217.95	237.28	218.44	241.16	222.29	210.46	212.84
		216.05	222.28	141.82	241.16	215.41	203.88	202.84
		210.17	230.15	236.82	238.57	222.82	203.55	202.84
		236.36	158.39	167.59	236.16	216.58	213.88	212.13
		221.03	239.63	237.12	159.77	218.65	194.04	200.62
		205.17	237.28	230.18	241.16	210.15	211.96	202.32
		170.17	142.28	233.81	216.16	218.78	213.88	202.13
		208.16	216.8	140.64	216.42	230.15	213.88	197.84
		214.81	132.28	224.32	240.25	210.15	208.74	208.38
		205.17	140.34	231.82	231.62	217.21	198.88	197.84
		213.87	236.61	216.82	171.16	214.11	200.19	199.09
		215.17	230.55	236.61	211.16	215.15	193.88	194.51
		210.17	236.19	230.78	238.13	210.5	188.88	192.84
		210.17	234.89	236.03	220.09	215.15	187.58	186.71
		209.13	222.28	236.2	225.76	208.76	202.63
		215.17	236.94	175.57	196.16	215.15	189.46
		215.17	209.42	156.7	226.16	215.15	201.41
		160.17	224.82	239.65	171.16	208.48	203.88
		185.17	197.28	211.97	186.16	215.71	202.29
		190.17	224.78	156.82	233.63	210.85	208.88
		205.17	212.28	216.82	212.49	215.15	193.88
		205.17	172.28	238.27	236.16	212.38	191.24
		205.17	232.82	141.82	141.16	225.15	201.92
		202.6	212.75	236.82	216.16	167.07	238.88
		201.8	237.95	238.08	216.16	211.69	203.84
		206.87	238.08	191.82	216.93	208.93	202.68
		195.17	217.28	131.82	219.41	225.15	198.88
		193.05	237.28	138.82	211.16	205.15	198.88
		210.17	212.28	216.82	216.16	220.15	173.88
		205.9	219.96	240.08	219.18	190.15	208.88
		193	222.28	216.82	216.54	186.99
		211.5	215.95	216.82	151.16	217.27
		195.17	217.68	151.82	222.37	202.78
		203.19	227.28	221.82	211.16	190.15
		215.17	217.28	236.82	216.16	201.91
		202.37	217.28	207.24	216.16	195.15
		200.17	220.38	224.83	209.12	205.15
		185.17	152.28	196.82	216.16	192.32
		200.17	207.28	218.82	209.09	203.9
		200.17	215.3	171.82	214.32	212.48
		200.17	205.83	232.88	211.79	193.64
		200.53	215.76	211.11	216.16	201.47
			212.28	216.82	225.03	204.23
			214.24	220.57	216.64	203.05
			209.91	216.82	204.53	200.15
			212.47	221.82	194.41	210.15
			207.87	214.7	213.15	200.15
			217.28	218.53	211.16	200.15
			217.28	227.35	209.65	201.34
			202.25	211.82	206.16
			203.58	216.02	214.44
			207.28	211.82	206.16
			206.57	206.82	217.37
			197.28	209.29	216.16
			193.67	206.82	194.02
			204.78	213.99	191.16
			205.13	205.61	186.16
			210.43	216.82	204.14
			194.6	211.82	191.16
			207.28	214.03	203.87
			209.53	215.42	202.04
			213.37	209.19	192.59
			203.98	221.82	196.16
			202.74	207.25	206.16
			202.28	219.49	205.01
			167.28	216.82	217.02
			202.28	205.91	203.74
			202.28	191.82	198.66
			187.28	202.96	181.34
			192.28	202.36	201.16
			192.28	206.82	208.87
			204.78	206.82	201.16
			192.28	192.17
				221.82
				206.32
				196.82
				204.43
				194.29
				210.68
				166.82
				226.82
				204.08
				211.82
				203.23
				201.82
				171.82
				201.7
				201.82
				186.82
				191.82
				191.82
				203.9
[truncated: 121 more columns]

## Sheet: Fig. 4f,h-i
Comparison of colonic mucus layer thickness and mucus growth rate over time in C57BL/6N and MUC2+/Muc2-/- mice and the effect of EatA, error bars represent standard deviation (n= 5 - 6).													Combined data of replicated analysis of the penetrability assay on patient biopsies mucus with treated with EatA or the inactivated protease (n=3).
Figure 4f													Figure 4i
														1 Human + PMSF inhEatA										2 Human + PMSF inhEatA										3 Human + PMSF inhEatA										1 Human +EatA
Time	C57BL/6N						MUC2+ Muc2-/-						Time	0	3	6	9	12	15	18	21	24	27	0	3	6	9	12	15	18	21	24	27	0	3	6	9	12	15	18	21	24	27	0	2	4	6	8	10
0	82.304	66.872	78.0602	104.552	106.738	88.6054	86.3763	81.7896	62.6282	99.5364	88.3482		Bead distance from epithelium	183.29	209.05	205.42	212.78	207.01	211.55	247.34	251.73	257.81	294.15	62.11	61.95	89.71	86.36	76.51	73.57	90.51	66.18	86.93	91.87	116.06	110.82	110.19	105.24	103.06	109.03	106	92.79	93.66	88.17	166.5	134.31	224	136.7	129.04	42.21
15	96.7072	92.4634	93.7494	136.959	139.788	118.569	111.882	115.869	72.2732	115.097	134.901			158.29	197.76	220.42	204.2	207.01	203.05	237.89	251.73	255.93	288.92	65.6	85.74	94.71	91.36	64.79	68.57	88.5	96.18	91.93	127.83	87.89	107.77	110.09	108.24	107.82	104.34	99.99	91.96	94.47	92.25	132.54	210.9	207.2	141.7	120.96	86.5
30	107.124	94.7782	94.9068	152.648	155.735	127.7	122.384	131.815	90.02	112.011	166.537			166.92	194.05	200.42	196.45	207.34	206.51	242.89	261.73	245.93	278.36	70.42	86.95	81.93	52.15	86.51	83.57	69.22	91.18	90.95	72.83	114.89	108.22	110.09	111.24	107.77	107.34	102.87	96.84	96.83	92.62	146.5	208.28	213.92	117.7	142	91.5
45	139.402	117.926	114.583	159.335	186.984	153.806	154.106	132.587	105.709	141.717	188.913			183.29	194.05	205.42	211.31	217.01	194.37	247.89	256.73	253.37	278.92	60.42	71.95	79.71	88.26	66.51	68.57	125.29	91.18	126.93	87.83	114.13	111.22	107.09	109.24	107.77	106.6	104.92	88.44	89.99	88.17	141.5	195.9	98.97	166.7	89.07	78.17
60	154.32	136.187	126.8	198.558	225.564	180.812	163.322	162.036	126.414	141.46	202.031			165.71	214.05	200.42	211.31	207.01	214.55	225.37	251.17	240.93	269.48	70.42	61.95	72.36	71.36	52.79	74.42	77.79	92.07	71.93	82.83	113.09	113.07	109.65	108.24	109.66	105.69	100.62	97.44	95.37	83.67	136.5	205.9	87.2	171.7	142	154.17
75	173.096	149.305	139.66	217.848	225.564	205.246	6.1728	96.7072	44.7528	18.004	30.221			189.04	214.05	202.98	209.64	192.01	212.73	233.25	241.73	245.93	273.92	80.42	96.39	78.22	87.15	89.7	81	52.79	126.18	81.93	97.83	123.89	108.07	111.12	109.04	104.77	104.34	103.02	96.11	96.64	92.4	141.5	248.04	220.31	105.17	137	126.5
														173.29	208.84	203.31	209.2	192.22	207.23	242.89	251.73	245.93	256.78	56.75	81.95	71.84	76.36	88.67	78.21	97.79	90.98	89.62	76.04	114.89	108.22	100.34	111.24	105.05	107.34	100.18	92.29	96.51	94.17	136.5	238.25	197.2	176.7	148.77	109.12
														154.48	199.05	193.11	205.31	267.01	224.55	242.89	253.44	255.17	278.92	70.42	47.8	79.71	94.56	96.51	83.57	77.79	71.18	81.93	81.16	116.34	111.22	146.09	99.24	106.68	108.46	99.27	79.44	99.11	92.11	131.5	220.9	207.2	161.7	133.44	122.8
														158.29	209.05	200.42	211.31	197.01	214.55	222.89	259.82	270.93	293.92	45.42	84.16	70.02	76.36	76.51	75.01	77.79	81.18	96.93	110.51	114.41	109.44	107.09	108.24	109.39	110.34	100.01	88.44	97.24	88.17	141.5	178.4	207.2	108.37	95.8	35.56
														183.29	209.05	200.42	203.48	197.01	224.55	232.89	236.61	244.73	272.65	60.42	81.95	84.71	76.36	70.78	83.57	72.79	81.18	75.14	90.73	113.15	110.31	108.49	103.12	103.92	98.34	95.73	94.44	98.97	74.65	141.5	205.9	72.2	106.7	157	146.5
														181.9	194.05	205.42	221.31	217.01	217.61	223.17	261.73	249.5	283.92	70.42	61.95	76.94	70.3	96.51	88.57	80.49	96.18	80.36	92.83	108.36	114.22	104.75	103.94	106.92	105.98	97.07	104.7	97.65	88.17	131.5	183.17	202.44	153.84	137.24	129.08
														187.29	205.53	220.42	196.31	222.01	229.55	237.89	253.07	270.93	278.21	60.42	46.95	76.97	96.36	76.51	83.57	107.5	81.18	95.68	82.32	110.58	110.36	107.09	108.24	104.33	102.21	98.52	99.44	102.01	82.17	127.72	244.75	207.2	137.33	72	31.5
														163.29	189.05	197.5	226.31	207.01	214.55	222.89	246.06	247.74	273.92	80.42	71.95	74.71	81.36	79.44	78.57	87.79	91.18	109.38	67.83	108.89	108.38	105.21	114.24	102.98	107.17	98.92	86.94	96.13	94.17	136.5	235.9	212.2	123.58	162.56	37.57
														178.29	209.05	206.55	201.31	198.81	219.55	242.89	231.73	253.59	278.92	100.42	65.78	68.6	61.36	79.26	78.57	81.21	74.32	81.36	81.42	98.97	107.12	107.18	110.06	100.41	106.78	101.92	94.44	100.71	91.17	125.93	200.9	212.2	134.6	127	21.5
														163.29	219.05	196.81	211.31	200.56	211.69	217.89	250.19	256.15	258.92	80.42	71.95	79.1	86.36	86.51	78.57	64.64	80.15	91.43	72.83	114.89	103.32	108.51	105.24	100.26	107.34	104.92	91.72	93.6	85.63	131.5	179.06	230.34	149.53	147	41.5
														183.29	207.47	200.42	196.31	212.01	224.55	227.89	254.06	265.93	255.53	80.42	71.95	84.71	61.36	62	93.57	79.81	108.47	66.93	80.05	114.89	107.76	110.22	105.47	104.77	104.54	100.42	96.29	98.96	92.34	132.23	210.9	192.2	136.7	132	141.5
														188.29	194.05	195.42	201.36	208.13	209.55	233.5	259.08	256.74	258.09	89.06	74.29	62.11	77.82	78.47	63.57	72.79	80.86	91.93	66.48	117.89	108.22	104.22	107.11	102.17	108.93	93.75	97.44	100.71	94.07	136.5	233.12	197.2	112.9	152	34.79
														168.29	214.05	205.42	193.45	212.01	214.55	222.89	246.73	267.47	263.92	70.78	81.95	70.26	78.15	77.8	88.57	92.79	91.18	81.37	92.83	115.1	105.14	106.14	109.28	101.77	110.34	103.34	98.85	99.94	88.17	133.71	196.68	192.2	148.08	87	41.31
														183.29	214.05	205.42	211.31	219.96	221.71	221.81	252.41	256.81	248.92	90.42	57.12	77.88	96.36	69.51	80.52	77.79	91.18	71.93	87.83	116.55	103.92	107.96	117.24	101.77	104.34	101.73	100.44	103.05	95.47	136.5	255.31	189.27	156.94	122	24.24
														165.79	204.58	200.42	201.31	220.78	229.93	212.89	236.73	245.93	263.92	62.04	73.35	59.71	67.41	86.51	71.78	97.79	66.18	80.59	75.75	113.43	107.64	110.09	104.31	104.2	106	102.86	103.44	91.71	97.17	146.5	215.9	207.2	116.7	87	31.13
														168.29	189.05	200.42	226.31	217.36	224.55	247.89	255.25	271.86	259.45	65.42	61.95	94.71	76.36	91.51	64.49	62.79	80.76	92.7	77.18	116.11	96.22	105.52	107.24	107.77	103.34	103.78	100.44	97.71	94.17	126.5	200.9	197.2	131.7	157	123.41
														172.98	189.05	190.42	205.45	203.68	230.52	215.91	234.68	248.87	268.59	65.42	71.95	89.71	91.36	81.51	93.57	88.14	80.14	65.13	82.83	117.89	94.26	104.99	104.35	107.77	106.16	99.23	100.44	100.71	97.17	141.5	197.94	227.2	131.08	162	126.5
														180.43	199.05	220.42	201.31	217.01	213.48	211.66	251.73	265.93	257.25	45.42	81.95	49.71	94.36	77.64	80.51	77.79	71.18	74.85	75.25	108.09	153.22	107.58	103.28	110.77	103.18	106.18	103.44	99.76	97.3	126.5	210.9	197.2	-13.3	132	106.5
														163.29	189.05	290.42	216.31	210.9	224.55	207.89	254.43	275.93	256.01	70.42	86.95	69.71	81.36	76.51	88.57	82.79	64.77	81.93	77.83	111.89	111.22	104.05	100.93	98.77	102.34	95.27	103.44	100.71	93.15	121.5	220.9	227.2	121.7	147	126.5
														158.29	209.05	188.43	199.72	220.98	242.55	207.89	236.73	260.93	258.92	73.83	76.95	87.57	81.36	81.51	78.57	82.79	91.18	76.17	82.83	111.89	114.22	101.16	100.4	107.77	99.8	104.92	99.95	101.39	98.08	127.98	162.83	207.2	111.93	142	111.5
														173.29	284.05	215.42	196.31	222.01	231.74	212.89	243.55	270.93	265.01	72.69	76.95	52.17	81.36	88.51	80.33	75.47	74.93	81.93	73.69	112.2	102.71	100.65	105.24	109.33	99.61	105.25	100.44	98.79	95.47	226.5	217.86	181.64	109.29	66.56	122.46
														163.29	194.05	193.05	205.92	212.01	224.55	237.89	224.77	266.07	268.14	81.67	66.95	88.5	72.24	81.51	98.57	80.76	86.18	74.54	72.83	109	112.22	104.81	102.52	107.77	104.34	101.92	101.02	100.71	95.76	151.5	254.2	202.2	140.15	122	114.98
														176.84	207.62	195.42	186.31	247.01	219.55	247.89	246.73	250.93	252.24	85.42	67.61	84.71	72.26	72.73	72.76	74.12	81.18	76.93	91.75	114.89	112.37	110.09	102.24	104.77	101.47	104.92	91.44	97.71	87.02	146.5	215.9	197.2	166.7	155.51	49.56
														183.29	189.05	198.2	196.31	210.76	234.55	245.23	236.73	265.13	255.8	75.42	71.95	88.53	77.76	72.27	90.29	77.79	75	81.93	57.83	116.08	112.81	102.99	112.53	107.77	101.34	103.35	94.44	100.71	97.17	141.5	173.76	227.2	119.89	77	126.5
														163.29	183.52	185.42	196.49	217.01	224.55	242.89	233.57	269.93	252.36	63.04	71.95	64.71	71.36	79.42	78.57	82.79	91.18	72.79	92.83	114.89	109.01	103.8	104.45	104.77	103.6	102.27	102.36	102.26	94.72	141.5	255.9	200.16	166.7	89.16	134
														162.19	189.05	205.42	181.31	213.68	227.05	237.89	256.73	245.93	253.92	90.42	66.1	100.39	101.13	81.51	91.74	64.24	73.81	71.93	87.83	114.48	111.22	122.09	107.99	107.48	107.34	104.24	100.71	98.28	97.17	154.55	135.9	192.2	171.7	137	8.04
														153.29	184.05	200.42	215.48	222.68	230.46	242.89	226.73	255.93	248.92	52.5	86.33	91.16	63.86	76.51	73.07	72.79	81.18	66.93	77.83	113.51	114.22	104.97	105.24	108.78	107.65	101.92	102.72	103.71	91.17	121.5	202.62	47.2	122.5	67.32	132.61
														158.29	179.05	188	207.44	213.64	232.88	242.89	242.98	265.25	255.65	82.89	64.2	89.71	96.36	71.51	53.57	67.79	76.18	91.93	67.83	111.89	108.22	107.09	108.24	107.77	110.34	104.92	101.6	100.91	97.19	141.5	221.35	213.82	116.7	67	-28.5
														176.16	180.13	200.42	206.31	222.01	223.52	242.89	291.73	280.93	258.92	97.3	76.95	90.08	56.36	56.51	88.57	92.79	81.18	66.93	93.68	114.25	111.13	110.09	108.15	109.53	114.38	106.2	100.44	100	97.17	136.5	209.45	183.4	143.3	130.4	106.5
														158.29	174.05	190.65	216.31	213.8	234.55	250.78	226.73	270.93	248.92	45.42	76.95	64.71	76.36	91.51	68.57	87.79	81.18	92.92	93.14	109.96	111.22	107.34	109.72	109.11	108.21	107.92	100.44	99.18	95.58	146.5	237.94	197.2	-3.3	137	111.5
														157.2	219.05	190.42	206.31	207.01	237.66	236.35	254.37	263.07	263.92	91.94	81.95	68.37	66.36	90.23	98.57	67.79	72.24	92.31	97.83	112.83	109.62	108.5	111.24	110.77	105.36	101.92	101.1	90.01	95.94	151.5	125.9	7.2	126.7	137	126.5
														158.29	254.05	210.42	216.31	217.01	229.55	245.82	246.73	243.1	248.92	95.85	81.95	79.71	90.47	102.08	59.75	77.79	66.18	96.93	67.83	108.06	103.74	113.09	106.63	106.05	98.39	103.45	92.06	100.71	86.49	141.5	134.38	202.2	156.7	117	121.5
														153.29	192.74	220.42	221.31	217.01	233.38	218.02	260.04	266.76	253.92	74.57	84.85	94.27	90.12	66.51	78.57	57.79	71.18	71.56	91.75	114.89	112.95	110.09	109.42	109	108.45	103.93	102.2	97.71	98.23	146.5	217.94	192.2	148.89	69.13	116.5
														153.29	209.05	215.42	220.15	222.01	225.96	242.89	259.98	260.93	308.92	62.8	81.95	84.71	68.42	115.15	65.69	65.19	92.72	81.93	72.53	108.22	112.16	100.51	107.52	99.64	106.21	103.03	100.61	100.71	96.57	146.5	220.9	208.87	148.26	132	121.5
														151.5	219.05	195.42	206.31	207.01	232.87	217.89	231.73	264.88	303.92	65.42	26.95	88.19	88.48	91.46	92.42	92.79	92.32	90.85	82.83	110.56	114.22	111.05	100.05	128.77	105.89	94.88	101.72	100.62	100.17	141.5	133.4	211.59	141.7	145.1	46.5
														144.43	203.12	205.42	206.31	212.01	204.55	237.89	241.73	274.63	248.92	87.49	86.95	79.71	92.61	68.63	93.25	91.7	96.18	109.31	102.83	111.89	109.16	107.09	77.8	107.04	107.34	101.92	104.19	94.71	94.17	141.5	122.93	217.2	135.03	157	56.5
														178.29	209.05	210.72	231.31	219.08	209.55	241.32	251.73	255.48	233.92	90.42	71.95	33.21	86.36	86.51	69.82	92.6	66.18	101.93	109.67	107.03	111.22	110.53	108.24	106.33	107.34	104.39	103.44	97.94	97.17	116.5	215.9	147.2	176.7	147	118
														181.15	194.18	210.42	216.31	212.01	234.55	247.89	248.69	240.93	268.92	88.24	86.95	84.71	81.69	89.3	91.16	67.79	70.76	87.6	91.53	126.89	111.09	107.8	108.24	116.77	100.41	104.64	104.64	89.96	97.48	161.5	212.87	173.87	146.7	132	52.8
														168.29	198.74	220.42	226.31	225.59	239.55	230.22	251.73	270.93	273.92	85.42	81.95	88.1	88.33	81.51	106.74	92.79	96.18	90.63	97.83	111.43	81.22	108.35	108.24	107.77	107.34	111.76	102.56	100.71	98.88	131.5	225.9	208.64	120.53	-18	136.41
														163.29	199.05	205.98	206.31	209.51	233.27	247.89	241.73	260.93	290.59	55.42	74.27	77.94	88.53	89.39	83.57	69.79	81.18	96.93	33.54	120.89	92.97	77.09	108.24	77.77	97.21	96.29	99.24	98.58	98.25	149.32	147.31	209.42	126.7	76.81	136.5
														193.29	209.18	213.75	216.31	227.01	229.79	232.89	239.46	265.93	247.92	95.42	93	91.71	81.36	92.7	70.32	116.07	108.57	31.93	82.83	100.66	111.22	110.09	106.97	107.77	105.6	102.55	101.5	98.97	96.6	146.5	235.9	200.2	161.7	59.24	146.5
														183.29	209.05	205.42	216.31	214.27	208.92	217.89	241.73	250.93	278.92	105.42	71.95	74.71	31.36	94.34	33.57	102.5	91.18	93.97	88.38	99.89	117.22	110.09	108.29	106.3	106.76	102.39	100.44	96.21	97.17	156.5	180.9	209.34	136.7	152	66.5
														167.12	210.4	210.42	216.31	222.01	231.47	234.56	233.96	265.93	280.77	83.75	85.63	94.71	76.36	32.51	91.47	90.42	101.18	81.93	95.03	112.09	111.51	109.09	106.76	106.38	107.34	92.92	103.36	100.71	94.17	156.5	213.19	215.85	148.51	154.4	158.97
														168.29	214.05	210.42	221.31	196.81	234.55	224.91	251.73	260.93	279.03	36.8	68.33	74.71	85.88	86.51	88.57	32.79	91.18	81.93	97.83	112.93	112.07	110.09	102.24	111.26	108.18	104.92	118.44	100.41	97.17	161.5	115.4	197.2	166.7	142	138.55
														199.59	194.05	200.42	221.31	214.68	284.55	230.28	256.73	260.93	273.92	40.42	92.44	78.04	91.36	106.51	88.57	90.2	87.43	122.04	84.42	111.89	109.8	107.93	110.53	107.71	109.17	103.71	100.44	100.71	100.17	151.5	140.36	217.2	162.77	132	151.5
														183.29	208.37	213.57	215.21	217.01	219.55	222.89	246.73	253.85	278.92	100.42	61.95	96.99	77.49	78.97	93.57	82.79	81.18	92.96	94.45	114.89	111.22	108.66	99.24	101.77	106.94	103.36	103.44	100.71	88.17	126.5	235.9	222.2	136.7	157	83.69
														163.29	219.05	217.63	191.31	227.01	229.55	240.75	231.73	225.93	268.92	90.42	66.95	94.71	91.36	91.89	93.57	87.5	96.18	71.93	99.9	111.89	111.22	110.51	109.53	110.05	104.34	104.92	101.82	97.71	98.01	156.5	255.9	167.2	144.55	-18	146.5
														188.29	204.05	210.42	216.31	209.66	239.55	252.89	296.73	225.93	281.42	90.42	83.91	90.03	97.99	98.28	108.57	92.79	86.18	96.93	72.83	105.89	104.96	110.09	106.53	98.77	116.34	101.92	103.61	96.56	97.17	126.5	235.9	217.2	136.7	62.12	61.5
														173.34	209.05	225.42	221.31	232.01	229.55	239.32	254.33	269.2	273.92	106.18	66.95	97.5	76.36	96.51	81.43	92.79	86.18	99.05	123.26	114.89	113.54	101.76	108.24	108.67	107.34	103.12	92.34	91.71	96.56	166.5	235.9	147.2	166.7	62	46.5
														198.29	164.99	225.42	204.57	232.01	207.78	241.09	281.73	230.93	283.92	95.42	66.95	69.71	97.44	76.51	70.78	92.79	94.85	96.93	99.98	113.45	112.4	99.72	126.24	105.6	98.34	101.92	100.59	98.13	96.79	146.5	75.9	247.2	176.7	152	176.5
														177.2	201.44	215.53	204.41	215.05	239.55	252.89	256.73	267.47	248.92	102.16	46.95	64.71	76.1	114.97	100.17	81.29	121.18	92.4	92.83	111.89	111.22	108.87	108.97	107.77	103.46	104.92	101.73	94.71	91.89	151.5	197.98	257.2	132.92	82	164.46
														168.29	194.05	215.42	221.31	237.01	228.84	245.14	247.48	280.93	283.92	94.27	86.95	89.71	89.88	91.27	99.29	87.79	81.18	99.27	97.83	102.04	101.88	89.09	108.24	107.34	105.62	94.54	101.92	95.36	95.22	141.5	80.9	199.02	98.31	164.5	171.5
														158.29	216.34	225.42	201.31	207.01	239.55	222.89	216.73	245.93	275.67	93.18	66.95	69.71	71.36	76.51	78.57	98.7	93.86	74.97	87.83	111.89	108.78	107.09	106.32	107.77	98.34	100.44	96.03	97.71	92.65	166.5	240.4	207.2	102.62	147	6.5
														162.97	219.05	215.42	217.64	207.01	230.04	207.89	216.73	265.93	257.6	75.42	91.95	69.71	87.23	97.58	98.57	77.72	96.18	91.93	93.22	114.89	109.41	110.09	89.01	98.77	101.34	95.92	100.44	88.71	98.55	171.5	250.9	214.75	135	147	136.5
														168.77	204.05	215.42	216.31	222.01	224.55	212.89	250.35	233.17	278.92	100.42	72.43	69.71	71.36	96.97	97.46	98.44	71.18	77.57	77.83	105.89	112.28	107.76	99.24	104.93	102.56	98.87	98.07	91.71	94.17	191.5	225.9	183.45	183.92	142.57	116.5
														169.29	214.05	216.19	236.31	224.51	229.55	217.89	216.73	228.34	278.92	36.82	71.95	49.71	51.36	89.75	91.07	92.79	98.68	118.07	78.28	112.22	109.72	106.14	103.92	103.41	104.34	92.92	101.26	85.71	95.65	136.5	96.16	179.6	143.94	157	150.36
														163.29	195.82	200.42	197.81	213.21	254.55	197.89	281.73	230.93	265.67	37.87	74.15	89.93	71.36	71.51	92.31	91.54	98.68	71.93	119.13	111.55	102.22	101.09	99.24	100.09	95.34	101.92	100.08	77.98	95.77	186.5	228.55	182.2	151.45	148.25	111.5
														168.29	194.05	220.42	206.31	220.34	224.55	237.89	246.73	255.93	278.92	76.55	83.87	77.09	68.03	51.51	116.48	115.76	78.13	92.58	72.83	111.89	108.31	105.46	100.88	104.77	92.34	89.92	104.21	94.71	93.28	171.5	223.23	218.64	36.7	64.42	116.5
														174	206.7	285.42	207.81	242.01	229.55	237.98	286.73	300.93	258.92	45.42	89.58	75.96	98.58	91.51	52.39	66.79	91.77	101.93	87.83	102.48	91.57	107.09	87.24	95.77	98.34	95.92	97.44	96.33	90.13	186.5	225.9	217.2	157.77	66.83	133.73
														188.29	204.05	210.42	231.82	217.01	210.88	208.17	235.6	260.93	268.92	76.42	75.41	78.16	86.36	99.27	67.83	72.79	117.31	75.75	77.83	108.89	105.22	101.77	102.24	101.77	84.89	94.6	101.14	91.71	90.87	181.5	219.76	158.23	168.05	130.09	126.5
														168.29	214.05	204.3	216.31	237.65	234.55	244.53	251.73	262.52	268.92	65.42	75.8	89.71	76.36	66.6	73.57	89.54	93.06	96.93	102.83	96.77	108.22	88.26	105.24	85.68	92.34	82.27	98.97	95.38	91.17	201.5	208.02	179.49	114.11	127	164.7
														168.6	214.05	205.42	231.31	198.62	259.55	245.7	216.73	265.93	273.92	50.42	88.41	95.82	91.36	71.51	73.57	72.79	101.18	97.36	93.18	108.89	108.36	105.38	93.24	92.77	113.34	98.92	101.18	94.1	93.43	206.5	215.65	187.2	103.6	142	161.5
														168.29	184.05	200.42	216.31	242.01	224.55	207.89	241.73	225.93	260.17	75.88	87.28	94.71	88.53	96.51	98.57	87.79	73.96	76.93	76.02	99.89	99.22	98.09	96.99	92.77	98.34	97.67	98.62	86.71	86.43	176.5	217.29	207.2	182.5	132	156.5
														173.12	211.82	205.42	216.31	225.62	244.55	272.89	276.73	265.93	266.18	45.42	89.36	79.71	75.41	96.11	93.57	97.79	71.18	91.93	98.63	103.78	103.61	101.09	102.67	101.77	101.34	95.69	97.55	95.67	91.17	196.5	224.27	214.38	116.7	149.61	154.23
														158.29	239.05	225.42	301.31	219.76	241.3	210.6	236.73	245.93	233.92	76.49	64.71	89.71	96.36	76.51	94.53	50.79	75.07	76.07	97.83	96.89	108.22	95.09	96.24	98.77	104.34	98.92	97.86	91.34	92.77	166.5	215.9	217.2	136.7	152	101.5
														193.29	216.76	210.42	226.31	222.01	230.5	207.89	263.4	259.58	243.92	40.42	95.77	79.71	93.71	91.51	100.81	75.48	92.18	80.68	72.65	102.89	96.22	95.09	103.61	104.77	101.99	90.29	95.67	97.71	89.41	231.5	215.9	152.52	96.7	147	151.5
														138.29	219.05	194.62	206.31	220.28	250.28	252.89	251.77	283.07	233.92	50.42	86.95	89.71	79.94	90.31	77.66	92.79	98.06	86.93	77.83	110.62	96.22	104.09	99.24	102.98	101.97	98.92	96.5	90.56	89.61	176.5	220.38	173.47	98.67	149	56.5
														159.87	179.05	220.42	226.31	247.01	257.47	240.84	221.73	250.14	273.92	65.42	88.94	68.7	79.24	74.75	98.57	100.2	76.47	95.45	107.83	96.89	104.12	101.09	99.84	98.77	98.34	98.92	97.44	96.04	88.12	156.5	215.9	209.37	143.17	137	81.5
														193.24	199.05	212.13	206.31	204.51	224.55	247.89	286.73	300.93	258.92	80.7	96.95	93.17	95.77	80.31	97.32	77.79	101.18	95.43	82.27	108.89	105.22	101.09	105.24	99.83	98.96	94.76	99.07	95.49	94.17	171.5	250.9	217.2	118.59	63.52	69.83
														198.29	179.05	220.42	221.31	227.01	231.65	257.89	286.73	280.93	238.92	22.34	91.95	84.71	94	79.8	78.57	90.83	96.18	100.26	92.83	111.89	105.22	104.92	100.54	102.92	93.56	98.92	98.25	92.47	91.95	166.5	177.9	137.2	95.03	157	151.5
														171.77	199.05	226.36	196.31	187.01	199.75	212.89	221.73	290.93	235.82	80.42	93.59	97.74	79.77	95.68	82.09	95.97	76.18	72.33	87.83	110.33	104.5	101.99	103.67	89.77	102.36	100.1	91.88	94.71	91.17	136.5	216.15	162.2	108.55	62.8	126.5
														159.76	199.05	215.42	231.73	188.84	184.55	252.89	223.94	310.02	278.92	63.57	92.72	84.71	98.32	94.45	91.72	97.79	79.89	96.93	92.83	109.67	106.88	106.06	94.81	94.11	89.34	98.92	97.31	92.69	91.17	131.5	65.9	102.2	159.91	23.32	49.11
														170.18	229.05	215.42	206.31	232.01	231.64	252.89	216.73	265.93	277.57	50.42	90.28	97.63	68.95	91.51	78.57	80.92	91.18	81.93	101.4	105.89	93.22	92.09	103.88	98.77	98.34	95.92	97.44	97.71	88.17	206.5	255.9	147.2	176.53	62	121.5
														148.29	195.61	205.42	218.81	232.01	199.55	208.89	251.73	230.1	272.51	53.37	97.54	98	97.68	69.14	93.57	87.79	91.18	101.93	96.5	105.89	108.22	104.47	104.77	103.13	101.34	95.92	94.11	94.71	91.17	214.09	230.9	168.93	74.41	137	101.36
														183.29	179.2	208.75	236.31	217.01	231.04	237.89	246.73	272.5	303.92	82.33	86.95	54.71	98.59	96.51	81.8	95.13	81.18	94.01	97.33	108.89	106.52	105.07	90.45	103.36	101.74	101.92	97.44	94.71	88.17	221.5	250.9	196.67	167.1	149	109
														160.01	201.68	210.42	181.31	192.01	244.55	262.89	251.73	214.43	273.92	60.42	84.66	95.37	93.24	98.12	100.06	81.98	96.28	100.59	97.83	107.84	106.65	96.02	102.95	103.43	102.68	98.92	94.44	90.77	97.17	226.5	205.9	167.2	108.55	74.97	156.5
														176.62	209.05	210.42	236.31	188.41	228.7	272.89	286.73	245.93	306.2	81.4	54.9	94.71	91.36	98.97	96.63	87.79	100.3	101.93	99.67	93.89	106.19	92.09	104.2	100.15	99.47	94.31	92.8	94.71	91.17	136.5	188.27	147.2	123.94	148.84	26.77
														187.29	179.05	240.42	213.96	226.39	199.55	242.89	256.73	235.93	304.89	47.19	99	98.08	85.72	94.1	93.57	92.79	101.18	96.1	97.83	107.29	97.58	101.09	99.94	101.89	99.19	98.92	100.44	93.71	88.17	146.5	170.9	157.2	91.7	83.97	171.5
														154.26	199.05	220.42	214.89	227.01	204.55	282.89	326.73	270.93	274.14	75.42	99.39	94.71	104.46	98.83	71.1	97.04	86.18	96.06	98.09	114.89	102.22	105.17	100.74	105.82	104.34	113.92	97.94	89.96	91.56	136.5	220.9	203.03	103.11	147	25.88
														148.02	205.32	220.42	226.31	224.27	199.55	257.89	269.29	235.93	303.92	80.42	51.95	94.28	96.36	96.51	100.65	70.2	93.75	96.93	101.54	110.01	93.22	104.09	101.36	100.42	101.37	95.92	96.4	91.71	88.17	175	215.9	162.2	109.08	127	176.5
														178.29	216.88	215.42	216.31	217.01	229.55	242.89	266.73	240.93	271.79	83.71	96.95	88.39	101.13	101.44	103.39	99.16	97.28	96.93	72.83	108.89	103.34	104.62	98.58	102.63	95.34	96.22	94.44	100.71	76.17	146.5	114.31	242.2	160.99	139.5	141.5
														185.44	206.91	235.42	197.52	224.15	259.22	245.23	236.73	255.93	238.92	43.22	93.65	89.71	94.57	104.47	96.13	102.4	69.5	106.93	97.83	108.89	105.22	102.38	106.51	96.47	101.34	92.92	93.06	91.05	88.17	226.5	135.9	172.2	181.7	127	236.5
														168.29	204.05	205.42	221.31	202.01	244.55	242.89	259.19	259.03	268.92	34.75	90.15	58.48	91.36	95.22	100.42	98.58	100.78	101.93	101.6	102.89	105.27	101.74	103.39	101.77	99.31	95.92	91.44	94.23	89.37	243.55	205.9	164.98	176.7	144.41	172.21
														193.29	181.38	196.43	216.31	222.01	259.55	229.66	291.4	240.93	293.92		94.19	79.71	88.74	51.51	105.16	96.11	99.39	93.93	102.83	103.87	109.91	104.09	102.24	98.77	107.34	103.42	94.52	94.71	88.84	231.5	215.9	154.89	166.7	143.61	21
														153.29	224.05	220.42	205.95	217.01	224.55	237.74	295.62	302.18	253.92		66.95	49.71	96.13	91.51	53.57	97.79	96.18	90.84	96.76	105.89	106.78	107.47	106.68	101.77	98.34	94.82	101.44	93.36	88.17	201.5	195.34	52.2	138.96	159.93	41.5
														171.6	149.05	225.42	208.19	207.01	229.55	242.89	248.22	268.97	233.92		74.4	103.83	103.48	101.51	98.57	99.41	96.18	91.93	107.83	120.89	99.84	98.09	102.24	107.77	98.59	95.92	94.44	79.71	85.17	146.5	172.57	152.2	196.7	68.05	147.77
														183.29	179.05	207.57	217.84	212.76	251.35	227.89	266.73	215.64	318.92		41	104.71	55.36	89.61	98.57	92.79	56.18	91.93	92.83	108.89	105.22	101.99	99.91	100.5	97.11	83.92	91.97	92.24	94.17	148.69	205.9	202.2	144.41	129.68	111.5
														183.29	197.88	211.97	212.44	181.7	230.64	205.81	219.53	223.71	258.28		89.78	89.71	56.36	103.51	97.17	96.29	91.18	104.38	58.37	108.89	120.22	104.09	123.24	98.77	98.34	98.02	96.22	91.71	80.03	146.5	195.9	138.87	111.7	152	121.5
														173.29	211.39	235.42	211.87	192.01	222.83	249.81	286.73	258.15	258.92		64.38	97.87	104.98	91.51	105.24	52.79	91.03	106.93	93.83	111.89	102.62	101.09	102.24	98.66	101.4	95.92	82.44	91.52	95.72	246.5	97.78	157.2	97.95	117	157.21
														173.29	204.69	220.42	211.31	249.79	229.55	227.89	231.05	270.26	303.92		91.95	93.65	98.31	103.34	91.45	82.37	94.18	91.93	91.72	108.89	105.22	103.98	108.24	102.23	100.1	94.01	92.7	91.71	86.6	151.5	190.9	137.2	136.7	142	154.39
														160.15	209.86	195.42	222.44	232.01	174.55	282.89	261.73	260.93	282.18		89.75	89.71	93.6	91.51	98.57	103.54	106.18	99.66	105.4	106.27	105.22	101.89	99.8	101.77	98.34	95.34	94.44	90.71	91.47	241.5	255.9	162.2	173.59	57	38.8
														169.11	201.78	215.42	185.61	251.32	234.55	250.16	256.73	243.05	238.31		91.95	56.53	52.84	56.51	93.57	92.79	92.47	95.47	58.6	114.06	111.22	110.09	99.24	98.77	97.14	95.66	91.44	100.71	76.17	251.5	148.4	147.2	169.95	64.24	191.5
														183.29	214.05	220.42	206.31	222.01	240.57	233.52	251.73	270.93	293.92		87.88	99.07	101.36	105.32	106.83	104.18	81.18	56.93	107.83	105.89	101.4	101.09	103.32	98.77	86.34	93.55	93.43	88.71	79.17	201.5	175.9	147.2	191.7	74.7	169.44
														193.29	174.05	195.42	196.31	237.01	199.55	209.47	256.73	320.93	309.87		46.95	51.66	99.19	98.34	78.57	90.67	104.73	46.93	97.83	108.89	105.22	99.16	102.24	100.33	99.06	86.92	91.44	99.07	91.77	166.5	160.9	132.2	97.2	62	154.54
														172.41	214.05	225.42	221.31	218.9	228.37	248.7	287.43	275.93	251.54		41.95	84.71	68.24	91.51	93.57	97.79	91.18	91.93	93.66	106.96	106.57	102.21	93.49	103.05	98.91	91.6	93.31	82.71	81.86	141.5	185.9	132.2	86.7	152	183.76
														195.9	214.76	210.07	186.31	202.01	244.55	197.34	306.73	230.82	263.92		106.95	78.57	78.58	94.84	100.17	47.79	100.08	100.78	106.54	102.89	105.22	103.67	102.24	98.77	98.34	102.41	94.44	89.66	91.36	141.5	136.46	174.3	95.88	147	233.35
														189.48	197.45	222.69	223.34	267.01	269.55	215.34	241.73	254.16	223.03		53.47	89.71	44.07	101.51	93.57	92.66	57.21	80.79	96.21	108.58	102.22	99.63	99.24	86.93	107.34	92.61	85.44	94.1	86.17	161.5	254.89	107.2	153.82	148.91	181.5
														201.21	200.47	203.97	221.31	162.01	209.55	232.89	226.73	293.29	318.92		61.95	44.28	94.08	91.51	58.57	57.79	46.18	91.93	92.83	109.19	104.79	101.09	101.01	92.77	95.34	83.92	97.44	79.71	84.17	151.23	255.9	144.41	81.31	142	109.66
														163.01	189.05	189.94	201.31	242.01	194.55	247.89	204.7	280.93	223.58		88.06	69.71	93.64	99.68	96.38	105.71	94.48	76.93	100.51	105.89	102.22	101.64	99.24	95.77	100.06	97.52	81.69	84.24	85.68	166.5	180.9	208.5	112.5	153.73	114.17
														168.29	181.25	229.47	186.31	187.01	214.55	257.89	267.18	244.84	245.5		96.95	94.87	96.36	46.51	48.57	99.14	81.18	70.9	101.58	105.89	102.22	102.15	99.24	100.31	90.62	98.92	100.26	79.71	77.43	194.58	150.86	227.2	111.7	136.45	31.73
														135.29	212.58	210.42	219.46	257.01	224.55	235.53	257.5	288.21	263.92		66.95	69.21	96.36	45.05	103.57	92.79	91.18	81.93	87.83	102.89	91.13	89.09	88.63	104.77	96.39	83.92	82.44	93.53	76.17	256.5	200.9	147.2	143.31	148.08	159.55
														178.29	194.05	206.57	186.31	215.98	235.91	243.69	206.58	240.93	231.48		101.95	95.92	71.36	79.34	81.25	94.46	101.56	44.02	81.09	104.22	103.84	100.46	96.24	106.02	100.96	97.46	97.44	94.71	88.25	206.5	255.9	227.2	79.78	143.56	228.04
														180.21	204.05	202.52	181.31	213.41	234.55	247.89	255.91	296.35	279.63		37.89	95.02	94.24	94.61	101	100.24	53.88	96.32	77.83	104.39	99.22	95.09	105.24	86.77	86.34	87.98	85.47	88.71	84.24	231.5	180.9	187.2	166.7	147	38.9
														180.42	219.05	183.25	221.31	223.81	216.23	192.89	214.5	268.43	266.58		106.95	94.41	91.36	68.48	96.28	102.79	43.64	96.93	84	91.48	97.65	98.09	93.24	97.19	104.99	91.9	92.05	85.97	83.51	256.5	243.72	147.2	187.24	147.23	171.5
														157.02	199.05	214.49	191.31	202.72	214.55	205.61	245.84	258.69	269.12		41.95	94.71	57.45	106.51	73.57	80.53	86.18	71.93	70.87	102.89	108.22	105.25	106.81	101.77	87.27	92.92	95.8	78.21	82.17	146.5	245.9	142.2	99.71	163.88	56.5
														148.29	163.28	182.24	221.31	197.01	200.36	246.56	232.66	260.93	263.92		85.84	94.71	46.36	71.51	69.78	95.12	56.18	95.26	44.84	106.21	102.22	116.09	101.74	88.02	101.34	81.05	91.44	88.19	82.17	256.5	180.9	127.2	68.27	137	136.5
														178.19	189.05	214.97	296.31	217.01	237.24	237.89	271.73	260.93	252.82		91.95	89.71	111.36	44.72	83.57	69.63	96	96.93	72.83	101.27	109.72	102.03	87.24	102.01	100.37	89.92	88.44	86.16	82.17	251.5	185.9	209.34	160.26	148.5	196.5
														173.29	199.05	224.71	221.66	218.19	204.55	284.21	231.73	223.59	328.92		36.16	54.71	56.36	96.51	95.78	97.79	69.93	96.93	95.92	112.37	105.22	107.41	97.79	97.16	90.98	90.85	89.92	91.19	77.42	236.5	140.9	227.2	84.72	137.56	231.68
														146.21	169.05	255.42	201.31	190.18	244.55	221.49	246.73	270.93	238.17		91.95	59.71	101.36	94.67	98.57	45.76	96.18	91.93	62.83	104.5	106.03	100.09	89.22	91.86	95.34	94.63	79.44	85.09	82.17	246.5	180.9	109.22	174.66	199.26	33.64
														213.29	189.05	230.42	226.31	232.01	224.55	235.6	219.78	239.26	288.92		38.44	57.4	41.36	96.51	98.57	92.79	96.18	92.78	97.83	108.89	100.6	89.09	102.88	94.68	86.34	89.92	91.62	80.2	77.32	241.5	175.9	142.2	81.7	58.12	71.5
														173.29	203.61	211.3	236.57	222.01	224.55	194.41	236.73	265.93	263.92		90.03	109.71	66.36	92.36	73.57	94.75	71.18	58.43	96.92	101.21	90.22	99.21	93.01	96.63	92.47	89.92	88.44	85.71	79.17	166.5	159.36	179.29	105.58	158.91	146.5
														178.29	229.05	185.42	224.91	218.62	264.55	237.89	246.73	255.93	313.06		109.15	91.85	111.36	57.42	95.93	93.27	48.22	46.93	97.83	90.53	106.45	103.68	103.08	98.45	95.34	86.92	81.53	83.69	77.88	149.19	195.9	129.84	157.95	59.5	76.5
														181.37	219.05	220.42	216.31	189.35	249.55	245.54	293.38	239.79	301.52		56.95	44.71	41.69	91.51	93.57	47.79	91.55	41.93	92.83	108.27	100.29	104.09	97.41	94.27	85.79	87.03	86.76	80.25	79.77	196.5	255.9	157.2	156.7	157.46	26.5
														168.29	209.05	185.24	157.56	217.64	230.15	222.89	224.73	277.67	278.92		76.89	41.47	66.36	101.51	45.58	112.08	96.78	91.93	93.33	101.81	100.71	90.01	97.97	94.22	95.34	88.29	85.44	85.71	76.94	211.5	244.79	157.2	146.7	63.67	211.5
														168.29	231.37	221.25	210.06	222.01	244.55	269.93	247.8	297	297.49		81.95	109.71	91.36	91.77	108.57	42.79	92.38	101.93	92.83	104.14	97.94	98.49	96.24	86.77	98.34	84.27	85.57	79.71	79.17	201.5	150.9	217.2	111.7	147	206.5
														148.29	211.05	235.42	230.69	234.51	219.55	277.89	241.73	305.9	231.32		104.18	68.83	106.36	111.51	48.57	92.79	91.18	41.93	59.32	99.14	95.06	98.09	99.36	85.59	97.59	88.42	86.94	83.18	76.17	218.9	250.9	162.2	183.32	138.4	201.5
														198.29	157.6	153.42	211.31	212.01	234.55	210.21	256.73	230.93	306.28		103.55	89.71	89.05	106.51	113.57	57.89	58.12	93.34	93.88	96.75	102.46	93.83	102.74	93.85	93.47	89.92	80.76	80.71	79.17	165.94	190.9	199.08	91.7	160.13	176.5
														186.72	177.12	217.28	216.59	213.26	254.55	242.89	246.73	271.1	254.81		86.95	39.31	37.45	89.72	93.57	102.79	111.18	111.93	112.83	101	89.89	95.78	96.24	101.77	93.15	83.92	85.44	80.48	79.17	216.5	229.32	205.95	141.7	107	236.5
														198.29	218.82	215.42	186.31	217.01	214.55	252.67	261.73	290.93	278.92		106.81	42.58	106.36	66.51	113.57	57.79	93.42	90.01	102.83	105.55	97.94	88.76	87.24	92.77	87.6	83.73	82.44	79.71	77.95	166.5	241.68	202.2	174.35	82	206.5
														166.39	209.05	205.98	181.31	212.01	222.3	232.89	256.73	297.39	268.92		86.95	109.71	46.36	41.81	103.57	92.79	111.18	41.93	42.56	98.86	97.99	100.58	95.79	95.77	90.84	83.92	82.44	82.71	78.87	191.5	178.2	117.76	171.7	137	41.5
														161.67	209.47	210.42	221.31	177.52	196.91	226.87	274.73	240.93	288.85		96.95	94.71	96.36	96.51	58.93	111.93	41.49	46.93	42.53	89.11	90.74	94.89	93.24	88.61	92.34	83.92	81.75	79.71	78.01	186.5	165.9	137.2	161.23	113.83	156.5
														142.29	209.05	225.42	225.92	244.09	234.3	252.89	214.39	240.93	278.92		37.88	94.71	111.86	40.5	59.07	87.79	46.18	36.93	107.83	98.39	96.22	95.73	86.42	92.77	92.34	85.84	82.09	82.71	76.17	231.5	165.9	120.09	152.18	142	201.5
														193.29	199.05	217.62	199.64	222.01	204.55	247.89	232.95	240.93	268.92		96.04	96.99	96.36	96.51	68.57	41.35	91.18	106.93	62.83	98.42	97.61	87.37	91.74	92.77	86.34	84.83	83.79	82.71	74.73	171.5	185.9	152.2	121.7	137.48	219.13
														198.29	219.05	198.42	223.96	207.01	314.55	252.5	264.76	230.93	247.28		96.95	114.71	81.22	111.89	42.96	67.79	106.18	49.84	88.29	94.59	96.22	94.66	93.24	97.53	87.52	88.09	82.44	82.71	78.62	171.5	195.9	117.2	91.7	139.5	200.18
														149.99	210.3	158.42	261.31	217.01	269.18	222.89	256.73	245.93	271.5		94.95	80.99	108.43	43.05	93.57	39.51	40.12	61.93	97.83	96.89	105.22	95.09	89.22	88.18	87.41	82.28	79.84	80.18	76.29	221.5	238.43	212.2	148.87	78.67	71.5
														193.29	215.23	208.56	236.31	172.01	188	217.89	229.04	265.93	316.22		56.95	109.71	43.4	106.51	88.99	107.79	96.18	96.93	47.83	102.89	94.32	95.09	93.92	84.97	86.34	84.7	83.67	81.01	73.17	256.5	150.9	202.2	157.29	147	191.5
														198.7	219.05	185.42	211.31	192.01	319.55	281.95	250.68	240.93	238.92		96.95	64.71	91.36	81.45	108.57	97.79	96.18	108.92	37.83	98.08	91.47	90.44	89.11	87.47	90.69	85.26	82.73	79.71	73.17	146.5	190.9	167.2	156.7	144.73	156.5
														163.29	201.77	228.06	221.31	202.01	183.86	262.89	293.49	252.58	253.92		66.95	69.71	91.23	108.25	98.57	47.79	96.18	96.93	39.37	99.89	94.37	90.77	88.49	87.12	86.34	86.92	82.44	81.11	70.17	251.5	227.97	141.37	108.99	62.29	156.5
														137.24	214.05	215.13	219.54	222.01	183.69	232.89	241.73	260.93	238.92		104.37	108.27	86.36	91.51	48.57	37.79	81.94	82.27	97.83	105.89	93.22	89.09	108.24	88.7	89.34	84.89	82.07	77	72.13	156.73	207.15	152.2	167.08	154.04	76.54
														168.29	219.05	210.42	223.48	229.03	224.55	205.32	221.73	298.41	288.92		86.95	89.71	107.07	107.18	38.57	42.79	41.18	41.14	42.83	93.89	102.22	90.7	90.24	91.35	89.34	84.9	79.44	76.71	72.87	246.5	220.9	132.2	170.69	157	181.5
														183.29	153.62	210.42	227.21	222.01	235.55	273.8	221.73	260.93	261.98		101.95	84.71	101.36	91.51	42.48	108.74	114.62	112.14	109.52	93.89	93.22	92.09	88.71	90.29	86.34	83.92	79.44	78.01	73.17	251.5	174.12	132.2	146.7	88.38	36.5
														168.29	221.55	295.42	202.29	212.01	240.35	247.89	230.41	232.04	303.09		76.95	64.71	111.36	86.51	98.57	107.79	109.03	96.93	112.83	96.12	92.19	89.09	91.26	86.77	87.54	80.92	82.48	81.07	70.17	173.3	200.9	129.2	170.3	132	81.5
														158.29	224.05	220.86	211.31	171.05	234.55	219.12	266.73	284.85	248.92		86.95	104.71	101.36	100.29	43.57	97.79	110.93	109.18	97.83	93.89	94.96	93.65	92.43	89.77	87.82	82.26	79.96	74.28	67.85	176.5	225.9	127.2	176.7	142	191.5
														184.29	184.05	230.42	187.21	202.59	256.46	260.94	251.73	275.93	273.92		31.95	41.44	108.66	96.51	82.83	92.79	101.07	111.93	92.83	95.92	90.85	92.09	87.24	89.77	89.34	80.92	76.44	76.71	67.17	166.5	239.65	211.5	76.7	157	226.5
														168.29	192.75	180.42	256.31	207.01	219.55	222.89	271.73	270.93	238.92		86.95	99.07	101.36	111.3	113.57	82.22	111.18	91.93	83.2	108.89	91.59	89.09	90.24	88.3	87.72	84.85	77.37	75.08	64.94	216.5	180.9	182.2	111.7	162	81.5
														197.95	182.44	212.89	226.31	216.64	234.55	232.89	285.25	234.64	293.92		86.95	109.71	101.36	47.88	110.04	87.79	86.18	86.93	108.62	94.74	94.34	92.09	90.76	89.77	89.34	80.92	88.44	71.97	57.36	146.5	205.9	219.65	92.52	152	191.5
														156.1	229.05	210.42	221.31	172.01	224.77	247.89	231.73	251.21	307.06		66.95	89.71	36.36	108.65	97.57	107.79	109.11	101.93	102.1	93.89	93.88	90.71	89.15	88.41	87.34	77.92	73.44	73.71	60.8	171.5	172.26	222.68	181.7	72	201.5
														170	289.05	223.34	161.05	198.53	211.92	237.89	224.2	234.85	242.33		37.72	99.42	106.36	101.51	39.03	112.79	101.18	101.12	92.83	92.27	94.35	90.69	89.55	88.61	83.34	80.92	78.32	76.71		156.5	185.9	188.67	116.7	137	221.5
														166.46	224.05	215.42	241.31	212.01	233.43	262.89	226.73	263.05	268.92		96.95	99.71	99.16	101.18	93.57	111.77	91.18	91.93	112.71	96.89	93.22	91.86	90.16	87.74	86.49	75.03	76.33	71.49		241.5	184.26	192.2	116.7	137	101.5
														153.29	209.05	215.42	216.31	222.01	201.16	255.49	221.73	229.98	283.92		41.54	100.14	90.79	99.15	108.57	90.29	99.7	99.58	87.83	95.83	95.04	91.12	90.24	85.14	92.34	78.4	76.44	83.57		153.89	130.9	167.2	156.17	134.5	221.5
														178.29	174.65	235.06	211.31	190.31	196.71	242.89	241.11	259.1	258.92		38.83	108.43	61.36	91.51	93.57	99.75	101.18	108.89	102.21	98.56	90.22	102.65	87.24	87.07	83.69	74.92	76.44	70.71		221.5	255.9	201.49	164.2	17	236.5
														188.29	224.05	210.42	211.31	227.01	228.99	297.89	255.83	265.93	283.92		96.95	89.71	73.44	101.51	93.57	100.02	101.18	101.76	100.34	93.89	92.02	86.36	89.37	86.36	89.34	77.92	73.44	70.71		226.5	110.9	140.08	74.12	167.48	116.5
														198.29	219.58	240.42	170.78	214.05	224.55	275.37	223.65	240.93	313.92		91.95	79.71	91.36	91.51	88.57	100.52	106.18	91.93	109.77	93.7	90.55	87.72	88.68	85.24	85.35	80.92	73.44	67.71		246.5	215.9	192.2	181.7	153.88	211.5
														183.29	199.05	230.72	215.03	187.54	234.55	222.89	256.73	246.68	278.92		77.37	99.71	101.36	36.51	102.04	92.79	36.18	36.93	102.83	92.91	92.24	90.76	86.29	83.77	87.69	75.2	71.02	62.82		181.5	225.9	152.2	165.07	72	221.5
														180.87	204.05	225.42	221.31	227.01	239.41	212.89	246.73	253.73	254.75		86.95	89.71	90.98	46.51	49.11	100.48	91.18	101.93	92.83	105.89	87.22	87	87.4	88.78	83.34	74.06	69.28	58.83		151.5	170.9	222.2	86.7	57.07	236.5
														173.29	214.05	208.18	181.31	197.01	244.55	246.31	266.73	259.62	278.59		85.86	71.21	40.33	106.51	112.84	108.73	45.62	71.93	102.83	99.89	88.69	87.81	85.66	80.77	81.94	74.92	61.44			184.36	234.11	214.31	96.7	172	223.81
														168.47	199.05	245.42	234.7	232.01	207.84	231.78	248.2	263.79	288.92		31.95	104.71	101.99	71.51	102.32	92.57	71.5	106.93	107.83	93.62	84.41	90.42	90.01	83.77	83.34	62.92				231.5	135.9	202.2	172.5	87	221.5
														183.29	214.05	200.42	235.92	187.01	209.55	217.89	272.22	275.93	237.31		82.83	89.71	43.84	40.76	110.11	107.79	103.89	81.93	37.83	89.75	92.34	85.51	85.16	78.47	79.23					159.68	195.9	102.2	176.7	165	229.1
														178.29	190.1	185.42	243.57	192.01	239.55	212.89	240.04	241.49	308.92		36.47	40.51	96.36	91.51	93.57	52.79	39.95	101.93	82.83	89.8	87.01	86.09	84.24	83.77	77.34					151.5	152.84	165.04	136.7	143.54	26.5
														188.29	224.61	195.42	212.81	195.9	219.55	227.89	261.73	260.93	258.71		46.95	99.71	81.36	101.51	103.57	40.12	101.18	40.1	72.83	87.89	87.42	83.09	93.24	83.77	81.36					229.1	215.9	162.2	140.99	156.23	41.9
														178.29	199.05	210.42	219.86	202.01	263.88	242.89	271.52	264.96	241.87		76.95	79.71	89.96	101.51	100.87	102.79	83.98	82.31	40.67	86.19	83.38	86.09	81.24	82.77	81.87					241.5	244.73	162.91	111.7	167	205.2
														163.29	224.05	215.42	216.31	237.01	224.55	237.89	231.73	245.11	292.8		56.95	89.71	91.36	96.51	103.19	71.88	91.18	101.93	102.83	89.03	87.44	80.09	83.8	79.61	79.04					201.5	169.23	172.2	148.85	114.22	76.5
														193.29	199.05	168.01	209.97	240.51	237.79	211.75	221.25	271.08	278.92		77.54	103.46	91.36	81.72	98.57	102.79	96.18	91.09	67.83	90.89	84.22	84.97	84.95	82.31	83.34					196.5	122.69	227.2	173.81	153.77	215.48
														178.29	220.43	200.42	230.61	212.01	259.55	259.95	224.16	240.48	253.92		66.95	95.21	86.57	43.54	108.57	46.25	86.91	91.93	104.79	88.78	87.22	83.09	79.53	77.77	78.13					191.5	248.4	137.2	68.16	79.41	206.5
														185.55	214.05	242.21	191.88	198.83	229.55	252.89	246.73	251.93	261.72		82.7	82.87	46.36	91.51	93.57	92.79	91.91	96.93	97.83	87.89	87.22	84.89	84.24	68.77	77.34					226.5	225.9	152.2	172.38	177	108.22
														178.29	219.05	209.3	216.31	217.01	224.55	237.89	266.73	242.01	272.55		46.95	88.61	51.36	90.62	103.57	82.79	91.18	91.93	92.83	88.87	84.22	86.09	84.24	78.92	68.17					251.5	153.9	167.2	61.7	162	201.5
														188.29	206.55	215.59	164.42	217.01	229.55	217.89	261.73	250.93	272.44		77.86	85.41	81.36	91.51	78.57	90.88	83.55	46.93	82.83	87.89	82.69	80.09	81.24							196.5	250.9	127.2	159.02	51.17	84.5
														191.5	196.44	210.09	226.31	222.01	249.55	209.45	226.73	281.35	248.92		86.95	89.71	91.36	86.68	72.95	92.79	86.47	86.61	97.83	85.95	82.8	81.44	78.99							246.5	190.9	257.73	163.16	147	41.5
														193.29	234.05	213.5	224.38	232.01	243.3	228.53	239.34	235.93	248.92		42.66	90.67	40.99	71.51	41.27	97.79	41.31	40.78	86.61	87.89	93.22	86.09	81.24							241.5	150.9	117.2	161.7	169.8	209.75
														168.29	204.05	215.42	196.31	192.01	199.55	225.89	251.73	275.93	259.73		21.95	45.09	91.36	44.8	103.57	47.79	81.62	85.4	92.83	84.89	72.22	71.09	69.24							231.5	147.31	118.96	73.77	152	121.5
														187.48	194.05	211.97	166.31	222.01	249.55	212.89	256.73	240.93	256.57		51.89	34.71	81.5	81.97	98.57	86.38	51.18	81.93	91.58	74.09										201.5	155.9	203.2	142.47	91.44	83.17
														189.18	193.81	225.42	218.23	192.01	199.55	213.37	246.73	255.93	250.5		90.28	74.71	61.36	86.16	98.57	85.9	61.18	71.93	41.45											191.5	160.9	222.2	83.55	157.26	47.41
														168.29	184.05	218.8	226.31	250.91	209.55	217.89	251.02	268.06	280.54		46.95	94.71	91.36	81.99	83.57	92.79	71.18	86.93	92.83											216.5	180.9	167.2	136.7	137.53	97.86
														163.29	219.05	215.42	206.31	212.01	251.72	232.89	235.3	240.93	280.44		66.95	81.42	51.36	106.51	45.17	94.37	51.18	82.3	86.09											206.5	228.98	116.08	171.7	148.88	109.38
														198.29	219.05	160.42	196.31	229.51	215.84	227.89	230.87	255.93	253.92		22.7	94.71	86.72	91.51	91.93	82.79	55.23	91.93	47.83											211.5	130.9	197.2	159.35	157.96	211.5
														158.29	197.5	235.42	226.31	242.01	224.55	312.89	267.31	247.76	248.92		61.95	82.54	85.78	51.51	93.57	82.79	87.65	86.93	82.91											226.5	255.33	162.2	156.14	169.2	181.83
														173.76	203.21	180.42	211.31	207.01	209.55	252.89	270.06	256.4	243.92		64.65	89.71	55.29	87.05	93.57	40.62	96.96	51.93	82.83											171.5	255.9	207.46	28.28	157	206.5
														161.86	225.14	200.42	206.31	202.01	204.55	242.89	254.33	245.93	263.92		71.95	59.71	95.57	95.31	48.57	72.79	86.18	53.77	72.83											236.5	120.9	247.06	96.7	127	84.75
														169.94	179.05	212.42	196.31	217.01	234.55	211.85	246.73	253.28	248.92		82.29	84.71	81.36	91.51	93.57	87.61	91.18	95.77	92.83											160	155.9	202.2	71.7	49.86	58.17
														193.29	180.22	220.42	220.59	197.32	219.55	242.89	239.82	275.43	248.92		54.76	41.56	46.36	55.02	87.33	92.79	91.18	81.93	52.83											201.5	230.9	122.2	73.62	137	225.06
														165.62	175.84	225.42	216.31	217.01	244.55	213.95	227.98	241.56	265.67		84.07	49.71	66.36	71.13	83.57	52.79	56.18	91.93	27.83											176.5	245.9	217.2	196.7	41.83	106.5
														188.29	214.05	194.89	212.57	227.01	224.55	235.79	231.02	252.03	277.06		81.95	87.74	26.36	26.51	41.48	82.79	26.18	55.77	96.58											251.5	230.9	202.2	136.7	145.95	44
														188.29	219.05	225.42	188.4	232.01	224.55	242.89	231.73	247.2	253.92		79.15	96.38	50.74	66.51	88.57	27.79	71.18	26.93	82.83											236.5	165.9	258.6	159.8	127	233.68
														145.09	219.05	158.19	206.31	231.54	214.09	237.89	256.16	247.6	282.91		26.66	89.71	71.86	26.51	86.85	95.97	66.18	71.93	88.78											161.5	128.1	124.16	176.7	138.61	236.5
														191.69	226.78	216.38	221.54	217.01	234.3	237.89	261.67	245.93	249.92		51.95	64.71	86.36	86.74	98.57	72.79	77.8	49.03	56.92											151.5	158.4	137.2	151.41	152	201.66
														163.6	212.05	230.42	211.31	204.59	204.55	224.59	226.73	270.93	293.92		61.95	55.46	26.36	26.51	83.64	26.46	87.26	86.93	87.83											153.6	143.29	239.09	191.7	49.59	236.5
														198.16	229.05	205.42	222.68	227.01	214.55	217.89	231.73	238.43	263.04		48.98	24.71	26.36	88.45	73.57	55.21	50.75	77.11	72.45											237.52	230.9	112.2	115.94	148.05	226.5
														157.18	217.38	219.34	221.31	192.01	246.89	217.89	231.73	243.37	256.27		83.55	84.71	68.17	86.51	93.57	87.79	58.67	87.01	50.23											146.5	215.9	152.2	160.53	62	156.5
														166.28	224.05	200.42	226.31	233.62	214.55	229.58	258.44	257.37	243.92		22.48	27.34	72.79	70.63	53.57	47.79	72.25	66.93	71.24											236.5	200.9	112.2	146.7	161.17	236.5
														190.5	219.05	217.42	226.31	222.01	232.39	255.59	316.73	274.78	262.14		61.95	49.71	58.86	58.84	88.57	67.79	88.24	26.93	77.83											246.5	167.51	147.2	76.7	137	234.55
														171.94	234.05	225.42	213.56	222.01	218.09	221.53	231.73	247.61	256.07		76.95	69.71	86.36	29.37	56.17	77.79	88.25	72.57	77.83											256.5	160.9	249.57	154.46	147	231.05
														178.29	194.05	234.8	221.31	201.23	239.55	232.89	241.73	255.93	257.53		80.97	68.37	88.14	76.51	28.57	77.79	90.41	88.51	87.83											161.5	125.9	117.2	157.49	125.5	161.5
														193.29	205.6	195.42	226.31	212.01	203.77	241.58	231.58	268.13	287.57		81.95	74.71	56.36	86.51	83.57	87.81	58.86	59.02	88.9											256.5	220.9	147.2	46.7	133.43
														181.62	184.05	213.52	197.76	197.01	223.51	229.74	236.73	267.4	288.92		20.17	82.81	29.24	55.04	96.92	77.79	88.24	66.93	55.18											188.1	116.47	137.2	156.7	43.14
														167.07	214.65	197.01	201.31	222.01	229.55	238.18	256.73	245.93	287.05		83.23	86.14	86.36	87.82	28.57	59.67	66.18	53.6	60.1											159.4	189.08	125.86	176.7	72
														163.29	198.22	235.42	231.31	197.01	202.75	237.89	240.06	259.26	251.94		16.95	74.71	31.36	66.51	48.57	53.58	51.81	87.61	67.83											236.5	136.27	127.2	161.7	74.63
														193.69	194.05	186.9	180.79	211.81	209.55	217.89	246.73	280.93	259.21		86.95	30.77	52.27	101.51	78.57	27.79	86.18	62.2	88.34											151.5	145.9	222.99	72.46	52
														188.29	223.17	225.42	215.92	217.01	239.55	245.1	226.73	330.93	254.74		35.94	87.81	87.51	26.4	88.57	25.7	25.75	25.9	26.67											226.5	135.42	202.2	101.7	152
														188.29	299.05	220.42	218.56	227.01	214.55	229.5	246.73	250.93	265.24		86.95	84.71	66.36	51.95	73.57	87.79	77.5	81.93	82.83											221.5	120.9	172.2	81.7	157
														288.29	214.05	178.39	186.31	222.01	224.55	222.89	236.83	230.93	281.1		44.82	57.97	81.36	81.51	89.61	51.83	46.18	46.93	52.26											216.5	130.9	117.2	151.7	48.35
														190.19	212.8	217.65	236.55	193.74	204.55	224.95	235.12	325.93	277.6		81.95	64.71	26.36	46.51	68.57	82.79	88.81	51.93	87.83											246.5	140.9	106.72	111.7	51.81
														183.29	208.15	210.42	207.83	192.84	214.55	232.89	247.83	255.93	251.75		81.95	86.71	23.26	23.22	60.61	85.85	86.88	86.25	86.48											231.5	255.9	122.2	151.7	162
														163.29	194.42	211.92	189.63	232.01	234.55	248.19	235.08	252.43	266.47		85.63	34.71	83.63	85.68	78.57	82.79	86.57	82.11	82.83											251.5	218.34	210.15	176.7	77
														183.29	219.54	205.42	206.31	194.82	204.55	217.89	231.6	250.93	293.92			52.48	84.99	81.51	89.27	86.69	48.14	91.93	88.78											211.5	150.9	167.2	149.71	40.67
														178.29	186.57	199.92	211.31	227.01	215.14	223.2	251.73	252.16	263.92			86.95	81.36	91.51	68.57	87.79	91.18	88.67	92.83											206.5	115.14	197.2	221.44	37
														171.79	224.05	225.42	236.31	232.01	259.55	220.16	251.73	255.13	252.23			26.08	86.36	88.58	55	92.79	86.18	86.93	87.83											251.5	210.9	142.2	96.7	45.82
														183.83	171.66	207.22	233.04	312.01	219.55	227.89	257.56	250.93	260.78			24.33	91.36	86.51	48.57	88.58	91.18	47.86	87.83											140.49	115.9	169.1	176.7	12
														188.29	184.05	230.42	242.41	227.01	244.46	245.36	240.63	252.7	253.92			85.38	87.12	48.89	53.37	90.92		91.7	48.42											239.08	120.9	105.3	172.27	165.45
														193.29	183.16	213.87	195.63	193.22	232.79	227.89	201.5	250.93	263.61			84.71	48.88	86.51	27.6	48.08			92.32											226.5	230.9	197.2	169.08	35.7
														178.29	184.05	210.42	206.31	204.39	232.51	251	236.73	253.24	258.92			89.71	86.36	91.51	86.84	91.7														211.5	169.09	164.66	111.7	166.78
														192.15	199.27	200.64	251.31	190.47	221.28	225.32	236.73	250.93	260.17			87.85	90.66	91.33	83.57															246.5	133.34	210.06	141.7	152.77
														205.19	194.05	235.5	176.31	212.01	225	228.72	321.73	229.11	263.03			19.71	39.84		83.57															217.86	115.9	222.2	69.57	82
														193.29	214.05	215.42	236.31	226.69	224.55	222.89	231.6	254.64	263.36			84.71			93.57															227.34	145.65	167.2	236.7	132
														204.9	199.05	200.42	165.06	207.01	207.57	202.89	235.42	252.55	233.92			89.71			88.57															251.5	250.9	132.2	174.59	137
														168.29	214.59	208.91	211.31	197.01	229.55	224.41	221.73	252.45	265.13			41.48			49.43															256.5	120.9	215.73	178.37	172
														180.88	223.65	205.42	186.31	205.52	212.86	230.39	226.73	228.91	260.05			90.07			88.57															146.5	120.9	147.2	179.85	113.41
														208.29	214.81	185.42	226.31	220.01	207.05	222.89	241.73	250.93	262.2			48.65			89.38															226.5	180.9	127.2	85.52	144.78
														173.29	191.3	193.96	226.31	204.35	210.19	221.55	241.73	230.26	235.28			84.71			88.57															222.61	110.9	177.2	101.7	53.93
														163.29	214.05	185.42	206.82	215.92	217.75	232.89	246.98	250.93	258.92			84.71			93.13															171.5	150.9	102.2	164.38	177
														188.29	200.43	203.42	196.31	221.07	225.94	237.89	241.73	249.26	259.2																					146.5	185.9	177.2	181.51	42
														178.29	188.34	235.42	221.31	201.1	209.55	217.89	239.61	248.23	259.41																					256.5	120.13	157.2	146.7	167
														202.86	204.73	255.42	226.7	222.01	224.55	221.5	248.73	230.93	233.92																					256.5	115.9	107.2	181.85	44.38
														158.29	221.24	224.09	186.31	207.01	209.55	244.27	241.41	257.76	263.92																					186.5	190.9	104.93	96.7	185.82
														189.67	204.84	275.42	226.31	220.08	214.55	222.47	236.73	275.93	238.92																					216.5	195.9	222.2	41.7	148.11
														163.29	189.05	208.71	206.31	197.01	219.55	248.2	240.31	228.28	258.92																					161.5	125.9	102.2	136.7	44
														181.33	220.22	225.08	206.31	201.66	209.55	232.89	241.35	240.93	233.92																					246.5	176.46	177.2	169.01	164.12
														178.29	200.98	220.42	180.87	217.01	239.55	237.45	241.23	225.93	233.92																					241.5	150.9	114.44	69.48	52
														188.29	195.3	210.42	233.3	207.01	224.55	237.89	240.3	250.93	249.25																					181.5	208.25	177.2	111.7	114.27
														283.29	218.87	185.42	196.31	207.01	229.55	237.89	236.73	250.79	255.75																					236.5	185.9	108.81	203.97	47
														189.79	204.05	185.42	201.31	202.97	224.55	233.92	219.83	250.22	268.92																					231.5	110.9	204.88	157.79	152
														154.5	189.05	207.49	211.31	227.01	234.55	217.89	248.56	250.93	233.92																					151.5	135.9	178.55	191.26	52
														177.49	200.52	197.12	221.31	217.01	214.55	232.89	241.73	243.93	248.92																					146.5	157.29	202.2	70.07	132
														193.29	204.05	220.42	221.09	216.04	224.55	227.89	221.02	249.59	313.92																					156.5	120.53	182.2	176.7	160.64
														198.29	204.05	195.42	211.31	204.76	213.69	222.89	241.21	226.87	238.92																					254.58	159.08	162.2	76.7	157.98
														176.47	179.05	210.42	206.31	225.12	234.06	229.22	241.73	265.93	258.92																					239.32	187.23	152.2	165.14	147
														190.72	199.05	290.42	196.31	227.01	220.21	240.6	228.5	225.93	253.92																					251.5	190.9	211.56	176.7	57
														187.43	199.05	228.9	206.31	198.04	231.35	230.1	237.78	248.14	259.81																					251.5	170.9	172.2	106.7	51.08
														183.29	209.05	205.53	198.63	217.01	211.17	229.28	222.62	230.93	257.97																					241.5	103.49	177.2	58.79	167
														170.77	187.73	180.42	210.7	197.01	213.13	230.55	242.27	241.57	256.74																					206.5	142.05	168.28	163.46	171.82
														178.68	209.05	215.42	223.42	207.01	227.94	232.89	216.73	245.93	258.92																					141.5	135.9	120.36	92.23	145.37
														182.49	199.05	220.42	201.31	223.29	219.55	232.89	261.73	246.19	233.92																					256.5	177.72	118.2	49.39	152
														178.29	209.05	230.42	192.25	222.01	217.08	212.89	226.73	235.48	250.79																					251.28	212.33	185.37	176.7	148.38
														188.29	205.2	205.42	190.75	222.01	214.9	212.89	241.73	245.93	258.92																					145.63	120.9	162.2	158.2	122
														198.29	194.05	195.42	196.31	203.31	231.73	233.02	239.72	225.93	238.92																					221.5	206.1	237.2	66.7	149.01
														203.29	191.38	200.42	196.31	212.01	234.55	232.89	221.37	227.22	253.07																					243.78	158.29	217.2	154.7	97
														187.58	204.05	185.42	211.31	220.86	228.1	231.18	237.9	229.31	258.92																					236.5	114.99	237.2	114.24	138.63
														194.82	209.05	199.1	211.31	215.17	229.55	292.89	231.43	245.93	258.92																					246.5	112.93	237.2	63.58	62
														188.29	189.05	196.7	219.39	216.43	224.55	232.89	236.73	240.93	245.07																					256.5	203.71	187.2	68.89	62
														183.29	215.62	207.48	188.89	213.73	235.02	227.89	234.73	240.6	253.92																					235.28	140.9	252.2	121.7	77
														200.69	209.05	217.96	231.31	212.01	214.47	231.25	216.73	246.26	257.38																					196.5	113.15	222.2	151.7	143.79
														200.29	195.94	225.42	191.31	217.01	224.55	227.89	229.67	225.93	233.92																					241.5	200.9	93.35	116.7	127
														198.29	219.05	205.42	184.19	237.01	212.32	211.56	236.73	245.93	248.92																					186.5	195.9	168.03	166.7	172
														190.5	209.59	205.42	196.31	224.25	214.55	232.12	221.73	260.93	247.05																					236.5	145.9	97.2	141.7	46.02
														179.42	186.16	207.59	221.31	201.25	299.55	227.89	236.73	226.09	253.92																					248.39	110.9	200.2	153.31	62.32
														173.29	189.05	210.42	206.31	203.97	219.55	227.89	236.73	225.41	283.27																					251.5	213.81	212.2	161.7	50.13
														198.29	204.05	220.42	236.31	207.01	212.14	238.83	235.06	229.38	248.92																					237.37	185.9	122.2	145.68	133.4
														188.29	194.05	216.91	201.95	219.54	209.55	229.08	225.12	225.93	233.92																					196.5	133.67	177.2	161.7	167
														208.29	194.05	200.42	223.42	203.12	229.55	212.89	236.73	245.93	230.96																					201.5	109.85	218.94	75.27	142
														173.29	209.05	187.09	196.31	212.01	224.55	232.89	219.46	236.35	253.92																					221.5	145.39	207.2	41.7	162
														168.29	199.05	200.42	202.9	212.01	254.55	210.39	220.73	240.93	231.3																					166.5	168.21	233.87	184.78	56.2
														167.42	219.05	195.42	195.06	207.01	204.55	236.93	236.73	227.07	233.92																					248.64	160.9	162.2	156.7	152
														188.29	209.05	198.8	196.31	214.28	218.1	287.89	231.73	226.12	248.92																					201.5	167.6	172.2	66.7	147
														192.52	214.16	215.42	216.65	207.01	224.55	228.55	216.73	225.93	243.92																					196.5	137.75	241.2	151.7	157
														193.29	189.05	205.42	201.31	216.84	217.88	217.08	216.73	239.57	231.49																					246.5	220.9	237.2	171.7	77
														175.79	202.13	200.42	217.14	222.14	221.51	212.89	231.09	246.88	233.21																					246.5	157.2	184.02	169.12	157
														181.82	211.27	220.42	208.07	204.31	218.16	229.64	221.73	249.49	233.92																					216.5	140.9	129.08	153.27	177.58
														198.29	187.62	177.51	224.41	207.01	204.55	232.4	216.73	240.93	253.92																					191.5	225.37	195.04	178.37	127
														193.29	214.05	219.28	196.35	202.9	224.55	217.89	231.73	245.93	235.13																					226.5	204.57	259.75	121.7	182
														195.01	219.05	189.31	220.29	177.81	220.73	232.89	217.36	223.26	333.92																					206.5	225.9	167.2	137.06	147
														184.2	209.05	213.17	193.44	222.01	224.67	212.89	218.97	240.93	233.61																					206.5	215.9	194.45	161.7	92.26
														179	194.05	200.42	217.98	237.01	221.37	227.89	216.97	245.93	256.35																					256.5	155.9	177.2	158.7	117
														168.29	214.05	202.35	201.31	212.01	214.55	232.89	236.73	225.93	258.38																					201.5	204.48	209.93	182.53	115.64
														178.29	194.05	194.33	206.31	212.01	229.55	226.61	228.61	290.93	248.92																					221.5	211.49	117.2	146.7	161.86
														173.29	191.72	188.52	209.15	210.22	219.55	221.59	236.73	230.93	246.78																					191.5	210.9	242.2	183.67	162
														198.29	209.26	214.26	211.31	228.42	204.55	212.89	226.73	225.93	248.92																					221.5	150.9	242.2	171.7	177
														180.64	199.05	310.42	261.31	202.01	220.68	227.89	217.62	225.31	248.92																					254.78	211.01	127.2	71.7	57
														188.29	206.74	220.42	191.31	207.01	229.55	226	215.39	245.93	228.92																					211.5	170.9	112.2	161.7	177
														183.29	179.05	215.42	201.31	207.01	219.55	219.61	238.17	220.93	228.92																					231.5	192.9	104.7	139.96	69.93
														178.29	197.9	205.42	256.31	197.01	309.55	227.89	231.73	239.72	233.92																					201.5	206.46	177.2	86.7	133.5
														199.19	189.05	201.14	195.84	206.77	203.01	215.74	216.73	225.22	246.53																					221.5	222.26	152.2	127.92	147.22
														198.29	214.05	183.57	206.31	213.21	219.55	210.58	216.73	240.93	228.92																					217.4	185.9	174.7	76.7	174.43
														188.29	212.04	215.42	201.31	207.01	209.55	212.89	236.73	220.93	253.92																					167.7	150.9	227.2	174.76	152
														168.29	199.05	205.96	220.69	196.48	218.75	227.89	216.73	285.93	228.92																					226.5	160.9	237.2	61.7	181.52
														165.96	204.05	190.42	197.31	207.01	224.55	227.89	216.73	224.33	231.79																					216.5	216.18	123.8	66.7	153.3
														175.22	309.05	199.29	211.31	207.01	204.55	227.89	211.73	225.93	229.33																					251.5	195.9	122.2	156.7	127
														182.12	207.62	215.2	196.31	214.32	224.55	242.89	228	240.93	248.92																					224.19	180.9	97.2	186.7	212
														184.09	214.05	190.42	200.38	207.01	304.55	212.89	231.73	280.93	247.23																					241.5	241.33	218.31	191.7	147
														183.29	189.05	211.87	201.31	207.01	202.88	212.72	211.73	240.93	265.71																					151.5	228.57	172.2	131.7	79.71
														161.35	209.05	216.76	216.31	192.01	219.55	212.64	216.73	242.47	228.92																					141.5	213.5	184.44	146.7	134.96
														190.62	191.19	214.47	194.67	224.52	208.42	227.89	226.26	240.93	253.92																					246.97	215.9	230.53	56.7	97.18
														201.75	208.3	185.42	196.67	212.01	204.55	212.74	217.74	240.93	228.92																					216.5	209.75	257.2	61.7	92.77
														168.29	204.05	220.42	206.31	192.01	219.52	222.89	231.73	220.05	248.92																					221.5	216.97	109.27	86.7	172
														170.29	194.05	210.82	201.31	207.01	224.55	222.94	216.73	235.93	226.81																					211.5	183.4	252.2	186.7	178.58
														168.29	209.05	225.42	213.86	212.01	220.44	209.19	231.73	238.76	243.92																					211.5	210.9	242.2	172.57	166.06
														192.92	210.64	216.97	200.45	207.01	214.55	212.89	233.78	240.93	288.92																					176.5	140.9	209.2	95.03	148.82
														160.03	189.05	190.42	206.31	222.01	204.55	207.89	231.73	224.54	248.92																					236.5	170.9	177.2	156.7	132
														198.29	213.73	230.42	206.31	217.01	215.57	227.89	231.73	240.93	248.92																					160.25	185.9	208.2	106.7	108.88
														178.29	198.2	195.42	201.22	211.52	204.55	212.44	211.81	220.93	228.92																					226.5	200.9	212.2	198.87	107.41
														188.29	189.05	206.23	216.31	208.8	319.55	210.94	226.73	228.25	248.92																					240.71	230.9	207.2	121.7	112
														168.29	179.05	205.42	196.31	212.34	219.55	209.4	231.73	215.93	248.92																					232.65	255.9	202.2	66.7	152
														186.62	186.05	200.42	181.31	203.86	211.27	247.89	214.95	240.93	248.92																					211.5	185.9	135.04	164.9	156.14
														178.29	211.23	230.42	217.44	210.51	217.75	227.89	228.21	225.93	248.92																					201.5	190.9	107.2	159.33	123.96
														188.29	199.05	230.42	212.97	207.73	294.55	217.18	231.73	235.93	243.92																					216.5	193.4	152.2	167.18	132
														188.55	213.6	216.55	199.7	215.92	219.55	228.55	231.73	211.87	225.19																					221.5	220.9	157.2	71.7	162
														199.25	184.05	201.16	246.31	219.89	204.55	224.77	211.56	230.62	248.92																					206.5	230.36	252.2	166.7	92
														183.29	184.05	205.42	201.31	190.99	209.98	223.28	226.73	230.93	223.92																					221.5	221.33	142.2	136.7	127
														178.29	189.05	203	201.31	211.57	209.55	220.56	219.92	235.93	248.92																					196.5	185.9	172.2	151.7	197
														178.29	203.13	185.42	201.31	212.01	202.33	227.89	221.73	235.93	231.15																					211.5	222.01	228.28	76.7	157.9
														188.29	194.05	210.13	199.36	207.01	207.19	227.28	216.73	290.93	234.34																					221.5	225.9	178.81	87.76	98.84
														173.29	199.01	195.42	216.31	215.19	224.55	211.68	206.73	255.93	225.52																					201.5	160.9	172.2	182.56	147
														198.29	199.05	185.42	211.31	212.01	218.6	222.89	221.73	260.93	243.92																					181.5	215.9	172.94	141.7	151.38
														198.29	179.05	205.42	231.31	197.01	204.55	227.89	220.73	230.93	246.3																					176.5	165.9	242.2	166.7	140.53
														196.38	209.05	180.42	221.31	207.01	204.55	207.89	221.73	221.87	243.92																					196.5	225.93	183.3	111.7	47.24
														188.29	185.61	200.42	206.38	212.01	215.68	222.89	233.91	225.93	243.92																					146.5	230.9	252.2	73.99	172
														195.82	196.77	191.8	221.31	207.01	204.55	227.89	226.73	285.93	243.92																					155.99	195.9	152.2	171.7	122
														163.29	184.05	210.42	191.31	192.01	214.35	211.02	226.73	215.93	243.92																					191.5	238.94	222.2	191.7	175.08
														177.92	219.05	195.42	271.31	197.01	204.55	207.89	216.73	215.93	238.92																					251.5	213.59	209.59	120.27	134.58
														163.29	199.05	215.42	206.31	212.01	214.55	207.89	221.73	213.03	243.92																					221.5	192.09	187.2	166.7	189.45
														163.29	202.63	207.37	205.81	211.38	201.13	207.89	206.73	210.93	238.92																					211.5	187.98	160.53	146.7	164.2
														182.9	194.05	175.42	205.58	192.01	204.55	227.89	216.73	210.93	238.92																					246.5	221.54	217.2	81.7	154.45
														166.91	174.05	185.87	199.05	312.01	200.44	207.89	206.73		240.01																					241.5	245.9	207.2	161.7	127
														177.76	199.05	198.91	207.13	212.01	204.57	209.33	206.73		218.92																					181.5	215.9	217.2	168.7	87
														183.29	190.87	190.42	219.29	192.01	219.55	207.89	206.73		218.92																					246.5	165.9	264.75	111.7	79.73
														178.29	189.05	210.42	196.31	207.01	217.4	219.12	201.73		228.92																					236.5	214.95	97.35	189.32	162.75
														183.29	259.05	210.42	194.25	212.01	204.11	222.89			230.92																					191.5	240.9	212.2	166.7	142
														158.29	198.4	200.42	221.31	208.85	214.55	206.59			218.92																					216.5	212.45	147.2	156.7	67
														198.29	215.31	212.4	211.31	205.14	203.12	208.03			218.92																					206.5	210.9	178.13	101.7	162.67
														180.76	199.05	186.88	196.31	207.01	201.45	227.89			218.92																					206.5	255.9	127.2	79.86	73.67
														171.66	209.05	185.42	198.79	205.3	199.55	217.89			213.92																					206.5	230.9	199.33	94.96	227
														163.29	234.05	195.42	211.31	192.01	215.53	222.89			218.92																					186.5	168.4	242.2	164.05	157
														193.29	215.74	195.57	281.31	207.01	214.55	222.89																								201.5	179.96	98.26	153.7	83.63
														180.79	215.48	204.04	186.31	194.68	214.55	207.89																								236.5	180.9	182.85	166.7	153.18
														188.29	209.05	220.42	196.31	192.01	206.43	204.9																								196.5	232.72	102.2	81.7	142
														191.68	204.05	210.42	206.31	194.9	203.8	217.89																								231.5	177.86	202.2	144.7	167
														153.29	214.75	212.48	201.31	199.62	214.55	222.89																								201.5	220.9	182.2	155.52	127
														153.29	206.8	202.06	186.31	209.91	214.55	222.89																								238.5	225.9	222.2	141.7	122
														178.29	199.05	210.88	206.31	204.68	203.93	212.83																								216.5	160.9	174.65	66.8	44.46
														191.15	189.05	172.76	197.69	204.3	219.55	209.75																								241.5	167.88	107.2	168.84	67.83
														173.29	185.78	200.42	311.31	207.01	219.55	222.89																								223.83	247.65	178.25	116.7	97
														197.43	199.84	190.42	207.82	203.33	199.55	218.97																								206.5	237.5	207.2	136.7	107
														173.08	190	215.42	205.48	207.01	199.55	207.89																								226.5	195.9	242.2	146.7	172
														183.29	201	196.6	186.16	207.01	214.55	217.89																								231.5	170.9	212.2	181.7	164.19
														183.13	179.05	200.42	206.31	202.01	204.55	204.06																								253.23	250.9	183.42	178.49	172
														180.41	214.05	215.42	206.31	207.01	214.55	222.89																								144.53	232.26	217.2	173.73	187
														163.29	204.05	203.39	191.31	192.32	200.7	212.89																								246.5	230.9	95.84	56.7	87
														179.84	199.2	212.95	209.42	202.01	200.75	222.89																								224.52	177.96	177.2	136.7	137
														168.29	202.38	265.42	211.31	207.01	207.23	220.39																								221.5	190.9	123.6	161.7	72
														192.44	181.04	200.42	208.64	192.01	219.55	237.89																								152.41	238.54	125.06	171.7	184.86
														183.07	213.63	210.42	196.31	202.01	199.55	199.89																								211.5	231.73	202.2	151.7	122
														192.83	204.05	213.99	194.02	192.01	199.55	211.98																								216.5	235.31	177.2	185.03	47
														178.29	184.05	205.42	196.31	202.01	201.2	212.89																								226.79	220.9	177.2	137.7	50.16
														176.03	209.05	202.01	190.62	192.01	209.22	217.89																								251.5	240.9	137.2	191.7	152
														183.29	194.05	200.42	201.31	205.21	216.7	202.89																								251.5	165.9	262.2	147.2	234.67
														166.12	179.05	198.02	215.12	189.66	214.55	197.89																								256.5	242.4	222.2	69.31	182
														158.29	201.41	220.42	214.12	191.44	279.55	201.37																								246.5	180.9	192.2	166.99	172
														191.69	216.81	208.39	195.28	193.11	214.55	197.89																								231.5	238.3	163.94	166.7	109.5
														168.29	203.26	199.03	206.69	195.19	200.02	202.89																								236.5	242.69	228.06	168.94	178.67
														188.29	189.05	215.42	191.68	207.01	219.55	209.32																								241.5	255.9	162.2	151.7	149.6
														164.02	201.51	200.42	211.31	192.01	209.55																									146.5	249.36	212.2	192.75	147
														158.29	172.44	180.42	191.31	190.93	214.55																									211.5	165.9	97.2	156.7	134.07
														173.29	179.05	205.42	207.45	207.79	199.55																									209.53	175.9	247.2	151.7	42
														164.48	204.29	205.42	186.31	206.16	212.88																									253.85	234.4	177.2	166.7	40.82
														187.86	191.6	205.42	186.31	232.01	200.07																									211.5	185.9	172.2	169.7	127
														154.17	184.05	210.42	206.31	197.01	214.55																									233.71	205.9	172.01	61.7	142
														168.29	204.05	195.42	196.31	207.01	197.68																									216.5	240.9	177.2	76.7	125.72
														168.29	184.34	200.1	205.45	189.51	209.55																									221.5	190.9	203.99	104.54	234.83
														191.52	184.05	200.42	186.31	192.01	219.55																									256.5	160.9	205.2	72.88	82
														142.52	174.05	185.42	204.41	192.52	209.55																									211.5	180.13	267.2	88.99	115.78
														183.29	204.05	200.42	197.84	207.01	209.55																									216.5	236.8	197.2	91.7	222
														168.29	191.73	218.35	201.31	267.01	209.55																									226.5	240.9	166.53	84.52	112
														168.29	199.05	186.71	206.31	192.01	274.55																									221.5	238.31	212.2	111.7	67
														168.29	254.05	215.42	186.31	208.4	198																									216.5	228.04	97.2	108.02	212.59
														168.29	186.4	215.42	201.76	191.92	204.94																									220.7	155.9	84.67	158.89	102
														178.29	179.05	205.42	213.85	187.01	205.91																									196.5	210.9	137.2	161.7	207
														183.29	194.05	200.42	196.31	207.01	208.14																									246.5	169.59	185.16	169.14	87
														169.39	211.64	205.42	191.31	187.01	214.55																									151.15	165.9	107.2	181.7	152
														187.2	191.07	200.92	202.81	192.01	201.69																									204.07	173.59	129.46	159.04	124.66
														173.29	194.88	216.07	196.31	190.87	214.55																									196.5	163.04	102.2	175.74	207
														179.63	184.05	194.85	191.31	199.34	204.55																									141.5	230.9	217.2	119.03	117
														163.29	169.05	180.42	196.31	212.4	214.55																									201.5	255.9	97.2	97.53	197
														168.64	199.05	185.42	271.31	192.01	207.55																									194.06	227.6	107.2	161.7	187
														168.29	199.05	220.42	194.45	192.01	194.55																									231.23	160.9	92.2	106.7	142
														168.29	201.12	215.42	191.31	187.01	204.15																									206.5	211.91	147.2	161.7	67
														156.66	188.06	209.17	205.17	207.01	214.55																									206.5	234.65	52.2	176.7	120.81
														160.86	199.05	210.42	188.19	192.01	209.55																									254.61	145.9	229.28	86.7	72
														186.04	179.05	205.42	201.31	191.3	209.55																									248.25	165.9	157.2	141.7	141.52
														153.29	200.34	206.61	186.31	187.01	209.55																									221.5	150.9	227.2	181.7	187
														167.58	192.93	180.42	201.31	202.01	209.55																									203.39	232.37	161.72	176.7	47
														181.86	180	205.42	216.31	207.01	214.04																									206.5	247.12	95.45	76.7	247
														188.29	184.05	205.42	216.31	202.01	199.55																									196.5	160.9	227.97	146.7	112
														158.29	205.63	203.88	201.31	202.01	194.55																									201.5	235.9	99.7	116.7	232
														166.23	191.34	203.2	188.73	237.01	203.41																									211.5	230.9	184.96	154.7	197
														168.29	200.37	218.73	211.31	202.01	204.55																									216.5	156.9	133.23	169.2	205.52
														173.29	194.05	190.42	186.31	187.01	204.55																									236.5	225.9	150.16	106.7	233.35
														131.8	183.84	200.42	194.9	202.01	194.55																									231.5	181.9	125.03	71.7	207
														157.5	184.05	200.42	201.31	207.01	194.55																									244.63	183.31	227.2	104.74	177
														171.58	204.05	180.42	211.31	197.78	194.55																									241.5	220.9	180.36	156.7	74.65
														173.29	179.05	210.42	186.31	197.01	194.55																									228.43	211.96	217.2	198.52	192
														178.29	207.62	200.42	196.31	207.01	194.55																									251.5	225.9	261.47	154.91	87
														163.29	202.3	188.6	206.31	202.01																										255.04	255.9	122.16	156.7	192
														166.38	164.05	245.42	186.31	190.03																										233.78	165.9	202.2	209.5	192
														165.84	191.55	204.99	185.34	202.01																										151.5	160.9	147.2	99.76	47
														186.54	184.05	191.99	187.89	182.01																										215.32	155.9	207.2	111.7	222
														165.92	184.05	190.42	206.31	207.01																										223.85	167.81	189.85	113.73	147
														173.29	187.21	175.42	189.31	197.89																										221.5	255.9	152.2	157.81	242
														181.73	179.05	265.42	201.55	187.01																										226.5	255.9	217.2	161.7	151.71
														168.29	194.05	203.99	201.31	187.05																										219.31	240.9	247.2	186.62	179.4
														180.14	197.18	200.42	266.31	195.19																										231.5	161.55	257.2	207.82	63.93
														163.29	179.05	185.42	201.31	203.72																										226.5	140.9	172.2	141.7	157
														183.99	214.05	185.42	186.31	207.01																										211.5	215.9	237.2	151.7	129.72
														177.9	254.05	200.42	188.96	192.01																										243.81	170.9	252.2	171.7	230.25
														168.29	186.89	182.6	200.27	207.01																										211.5	142.72	157.2	111.7	182
														183.29	203.04	200.42	191.31	202.01																										241.58	250.9	222.2	162.89	87
														163.29	189.05	185.42	201.31	202.84																										239.92	165.9	254.02	96.7	212
														182.8	184.05	195.42	186.31	192.01																										199.5	157.23	217.2	101.7	148.72
														168.29	194.05	183.15	187.78	192.01																										226.5	255.9	237.2	146.7	217
														138.29	189.24	210.42	187.27	193.8																										243.4	250.9	194.44	166.7	212
														168.2	194.05	185.42	186.31	193.51																										254.57	255.9	199.26	141.7	217
														169.25	179.05	180.42	186.18	197.01																										206.95	250.23	227.2	166.7	192
														178.29	194.34	211.85	186.31	197.01																										246.5	158.89	96.77	146.7	227
														178.29	192.38	185.42	201.31	202.01																										199	225.9	142.2	151.7	37
														181.46	202.55	210.42	206.31	182.01																										250.34	145.9	193.98	186.7	137.2
														183.29	196.98	190.42	203.7	187.01																										215.38	159.43	199.08	136.7	140.82
														163.29	189.05	203.87	188.09	187.01																										233.83	165.9	152.73	101.7	247
														183.29	189.05	205.42	203.01	182.01																										206.5	143.9	242.2	106.7	142
														175.82	184.05	205.42	201.31	187.01																										213.09	165.9	107.2	96.07	232
														179.22	189.05	195.42	201.31	184.07																										229.98	160.9	249.78	181.7	65.05
														158.29	204.05	205.42	217.42																											223.5	151.03	249.09	104.5	202
														163.29	203.85	200.42	201.31																											212.45	195.9	257.2	163.61	224.28
														168.29	184.05	187.12	184.75																											201.5	181.09	212.2	151.7	79.4
														178.29	194.05	181.81	186.31																											219.07	160.9	101.11	71.7	105.33
														170.86	189.05	185.42	186.31																											206.5	139.16	227.2	126.7	232.71
														180.24	203.47	192.23	196.31																											227.95	203.76	242.2	161.7	66.33
														169.75	179.05	190.42	195.48																											181.5	215.9	152.2	107.5	112
														178.29	184.05	207.56	186.31																											226.5	138.73	131.25	101.7	237
														163.29	184.05	183.79	201.31																											206.5	205.9	157.2	141.7	238.25
														168.29	202.41	192.59	216.31																											234.5	180.9	184.18	66.7	129.67
														173.29	197.61	182.47	186.31																											188.09	187.08	197.2	181.7	62.26
														178.29	189.05	195.42	216.31																											206.5	195.9	172.2	146.7	202
														166.79	184.05	190.42	201.31																											201.72	210.9	197.2	166.7	57
														170.35	179.05	205.42	186.31																											205.39	175.9	105.48	74	213.78
														167.07	196.52	260.42	231.31																											186.5	185.9	162.2	146.93	142
														167.9	187.9	190.42	191.31																											186.5	218.74	187.2	166.56	78
														165.97	192.63	185.42	186.31																											201.5	206.67	202.2	161.7	134.05
														178.29	184.55	200.42	186.31																											196.5	195.66	142.2	99.97	32
														178.29	209.05	203.56	199.49																											190.37	165.9	228.63	111.96	217
														160.98	188.04	204.37	181.31																											209.4	170.9	101.02	161.7	132
														167.58	185.46	200.42	186.31																											206.5		222.2	150.03	142
														169.96	199.05	193.66	201.31																											192.46		197.2	146.7	117
														173.17	199.05	202.16	186.31																											183.61		107.2	201.7	222
														168.29	188.08	200.42	195.82																											206.5		232.2	161.7	64.04
														169.17	189.05	190.42	186.31																											184		152.2	141.7	214.11
														178.29	179.48	195.42	199.71																											216.5		217.2	153.21	101.96
														164.37	181.45	186.53	186.31																											205.57		102.2	100.69	247
														177.28	191.99	198.85	216.31																											247.21		228.81	166.7	157
														166.29	244.05	200.42	181.57																											216.5		232.2	161.7	147
														173.54	224.05	185.42	196.31																											211.5		264.47	60.82	107
														163.29	184.05	198.75	211.31																											208.1		245.02	91.7	237
														173.29	182	190.42	196.31																											201.5		101.77	161.7	212
														168.29	183.43	181.67	196.31																											218.93		202.2	221.7	92
														171.74	199.05	185.42	206.31																											213.82		174.13	109.83	220.26
														168.29	194.23	185.42	201.31																											206.5		107.2	166.7	137
														178.59	184.05	187.16	177.36																											207.17		177.2	182.58	132
														166.69	189.05	305.42	241.31																											196.5		202.2	107.91	132
														173.29	219.05	185.34	201.31																											198.64		177.2	216.7	97
														173.29	184.05	185.42	196.31																											191.5		150.53	196.7	92.25
														180.36	182.38	200.42	182.76																											207.43		207.2	171.7	92.18
														175.47	189.97	189.19	196.31																											194.64		267.2	109.06	65.21
														167.21	199.05	200.42	181.31																											211.5		204.28	111.7	97
														168.79	180.1	210.42	195.06																											216.5		207.2	81.7	88.4
														178.29	194.05	197.26	201.31																													217.2	136.7	242
														169.26	194.05	255.42	176.31																													252.2	81.7	152
														171.38	198.54	200.42	186.8																													97.2	141.7	232.67
														163.29	199.05	210.42	197.31																													152.2	108	123.82
														165.61	184.05	185.42	201.31																													175.41	67.33	97
														167.27	184.05	196.74	191.31																													227.2	156.7	138.67
														166.53	194.05	185.42	192.12																													177.2	171.7	227
														173.29	184.05	181.59	181.31																													162.2	161.7	133.28
														163.29	189.05	195.42	183.06																													227.2	243.64	233.54
														169.06	194.05	195.42	191.16																													187.2	191.7	135.51
														164.2	198.96	184.45	221.31																													262.2	87.95	237.58
														180.79	184.05	181.73	191.31																													157.2	208.22	208.64
														163.29	182.58	185.42	190.01																													177.2	191.7
														168.29	199.05	197.68	191.31																													172.2	89.57
														173.29	185.98	185.42	201.31																													137.2	171.7
														178.29	199.05	205.42	181.31																													94.94	92.65
														168.29	184.05	185.42	201.31																													221.2	181.7
														178.29	184.11	190.42	196.31																													178.2	151.7
														173.29	194.15	180.42	196.31																													152.2	179.1
														178.29	189.05	185.42	200.99																													167.2	73.31
														168.29	199.05	193.98	186.31																													177.2	174.57
														171.27	187.92	185.4	186.31																													152.2	211.7
														173.29	194.05	200.42	201.31																													189.7	96.7
														163.29	194.05	181.44	196.31																													172.93	206.7
														168.29	189.05	185.77	196.31																													118.72	147.26
														170.47	182.14	200.42	176.31																													177.2	101.7
														163.29	199.65	185.42	181.31																													137.2	169.35
														170.67	194.05	200.42	181.31																													184.16	161.7
														168.29	194.05	181.4	211.31																													152.2	84.51
														168.29	184.05	200.42	216.31																													152.2	101.7
														178.29	184.05	180.42	191.31																													184.43	181.7
														163.29	184.1	190.42	271.31																													242.2	179.24
														167.29	189.05	186.63	191.31																													157.2	61.7
														168.29	179.56	185.42	181.31																													191.81	99.45
														178.29	199.05	184.94	185.71																													168.2	141.7
														178.29	194.05	184.42	183.17																													222.2	154.02
														168.29	179.5	200.42	181.31																													222.2	181.7
														169.7	184.05	195.42	266.31																													107.2	109.53
														173.29	184.05	185.42																														122.2	101.7
														158.29	189.05	200.85																														227.2	202.49
														164.72	199.05	195.42																														107.2	196.7
														178.29	194.05	181.85																														187.2	181.7
														168.29	184.05	195.42																														129.88	141.7
														170.61	182.28	200.42																														217.2	164.31
														169.43	184.05	180.42																														217.2	201.7
														168.29	209.05	195.42																														137.2	193.37
														158.29	194.05	180.42																														202.2	100.69
														168.29	179.05	185.42																														142.2	246.7
														168.29	194.05	195.42																														92.2	241.14
														163.29	184.05	185.42																														222.2	106.7
														178.29	179.05	180.42																														232.2	166.7
														178.29	179.05	200.42																														242.2	136.7
														178.29	184.05	200.42																														147.2	244.2
														178.29	194.05	185.42																														179.34	95.18
														163.29	189.05	183.69																														158.84	113.26
														168.29	179.05	185.42																														162.2	151.7
														177.29	184.3	185.42																														227.2	139.36
														174	187.5	185.42																														100.8	196.7
														163.29	189.05	185.42																														189.3	107
														178.29	194.05	180.42																														167.2	137.13
														173.29	184.05	185.42																														142.86	211.7
														178.29	193.17	185.42																														147.2	211.7
														168.29	185.41	190.42																														172.2	206.7
														173.29	189.05	187.22																														117.2	101.7
														168.29	194.05	191																														192.2	79.8
														178.29	189.05	195.42																														97.2	106.7
														169.94	194.05	197.65																														193.79	166.7
														160.92	184.05	185.42																														202.2	191.7
														163.29	179.3	180.42																														98.69	241.7
														173.29	184.05	197.71																														191.59	106.7
														168.29	181.49	192.53																														247.2	126.7
														173.29	176.76	178.85																														147.2	201.7
														164.83	194.05	190.42																														168.93	193.95
														168.72	197.64	195.42																														95.17	158.56
														178.29	214.05	200.42																														137.2	116.7
														168.29	194.05	195.42																														197.2	121.7
														167.27	194.05	195.42																														152.2	242.14
														178.29	184.05	280.42																														187.2	186.7
														158.29	185.46	190.42																														152.2	98.7
														163.29	174.05	190.42																														142.2	186.7
														173.29	184.05	186.23																														142.2	98.94
														163.29	190.72	195.42																														157.2	141.47
														173.29	194.05	180.64																														219.64	121.7
														163.29	194.05	190.42																														137.2	136.7
														163.29	194.05	187.66																														189.65	176.7
														168.29	180.91	180.42																														152.2	186.7
														163.29	194.05	195.42																														187.2	164.7
														173.29	194.05	195.42																														177.2	164.06
														163.29	184.9	175.42																														177.2	161.87
														163.29	194.05	184.76																														191.72	118.25
														172.81	189.05	195.42																														142.2	108.1
														173.29	194.45	175.42																														207.2	221.7
														168.29	174.05	195.42																														178.87	244.48
														168.29	194.05	180.42																														157.2	85.59
														168.29	194.05	195.42																														182.2	181.7
														163.29	193.8	185.42																														237.2	88.67
														163.29	184.05	180.42																														187.2	116.7
														168.56	189.05	200.42																														147.2	74.09
														158.29	184.05	181.49																														180.4	166.7
														168.29	179.05	205.42																														182.2	211.7
														161.93	179.05	175.42																														185.87	146.7
														163.29	179.05	185.42																														244.36	201.7
														163.29	182.86	175.42																														262.2	226.7
														163.29	189.05	187.56																														173.99	93.6
														163.29	187.27	195.42																														162.2	226.7
														168.29	179.05	191.45																														142.2	98.72
														243.29	190.3	190.42																														152.2	226.7
														158.29	179.05	190.42																														152.2	106.7
														152.04	179.05	175.42																														162.2	74.83
														160.98	189.05	193.98																														162.2	131.7
														163.29	189.05	185.42																														157.2	196.7
														166.62	189.05	186.19																														187.2	251.7
														160.21	189.05	175.42																														157.2	206.7
														160.17	188.7	186.67																														137.2	102.37
														158.29	189.05	190.42																														172.2	211.58
														163.29	184.05	180.42																														167.2	161.7
														158.29	174.05	180.42																														157.2	119.01
														163.29	189.05	215.42																														215.38	31.7
														161.59	174.05	170.42																														157.2	101.7
														158.29	183.69	170.42																														142.2	141.3
														158.29	309.05	170.42																														157.2	228.84
														163.29	189.05	175.42																														112.2	86.7
														153.29	189.05	175.42																														202.2	210.84
														156	174.05	180.42																														157.2	141.7
														148.29	174.05	180.42																														262.2	209.65
														155.87	174.05	180.91																														196.91	246.7
														158.29	179.05	180.42																														142.2	131.7
														158.29	184.05	176.09																														147.2	233.61
														158.29	179.05																															177.2	236.7
															174.05																															267.2	146.7
															169.05																															267.2	216.7
															179.05																															267.2	104.7
															179.05																															172.2	106.7
															179.05																															147.2	234.7
															174.05																															182.2	192.81
															179.05																															177.2	123.84
															178.05																															152.2	146.7
															164.05																															157.2	241.7
															167.91																															132.2	221.7
															174.05																															182.2	231.7
																																														142.2	90.8
																																														152.2	91.7
																																														142.2	141.7
																																														142.2	146.7
																																														142.2	141.7
																																														182.2	137.16
																																														180.16	228.54
																																														167.2	221.7
																																														152.2	251.59
																																														137.2	116.7
																																														137.2	136.7
																																														137.2	151.7
																																														132.2	87.95
																																														187.2	153.45
																																														257.2	156.7
																																														267.2	176.7
																																														132.2	242.13
																																														157.2	86.7
																																														152.2	228.41
																																														138.76	101.7
																																														172.2	234.39
																																														148.65	166.7
																																														142.2	156.7
																																														257.2	66.7
																																														172.38	241.7
																																														182.2	164.7
																																														172.2	146.7
																																														172.44	236.7
																																														137.2	221.7
																																														127.2	207.13
																																														127.2	57.09
																																														182.2	141.7
																																														150.84	216.94
																																														142.2	98.08
																																														142.2	211.62
																																														187.2	234.45
																																														167.2	153.91
																																														178.87	136.7
																																														172.2	96.7
																																														137.2	151.7
																																														257.2	86.7
																																														187.2	137.47
																																														147.2	243.86
																																														157.2	148.17
																																														137.2	156.7
																																														147.2	164.25
																																														147.2	231.7
																																														152.2	151.7
																																														132.2	76.19
																																														142.2	158.25
																																														247.2	90.31
																																														178.25	155.51
																																														143.63	91.7
																																														134.83	166.37
																																														189.89	221.7
																																														147.2	111.7
																																														267.2	151.7
																																														191.78	63.39
																																														137.68	218.6
																																														137.2	161.7
																																														256.51	153.72
																																														132.2	74.38
																																														192.2	156.7
																																														152.2	251.7
																																														137.2	151.7
																																														251.95	93.07
																																														147.2	241.7
																																														182.2	108.82
																																														263.48	81.7
																																														152.2	241.7
																																														180.46	149.15
																																														182.2	226.7
																																														182.2	116.7
																																														157.2	169.11
																																														142.2	141.7
																																														252.2	156.7
																																														185.16	90.65
																																														177.2	136.7
																																														137.2	154.44
																																														152.36	88.45
																																														137.2	136.7
																																														182.2	225.45
																																														135.2	92.9
																																														138.87	163.02
																																														172.2	161.7
																																														177.2	146.7
																																														187.2	145.65
																																														152.2	84.2
																																														184.27	71.7
																																														187.2	74.6
																																														132.2	231.7
																																														167.2	91.7
																																														192.2	106.7
																																														177.2	131.7
																																														265.99	84.76
																																														245.34	231.7
																																														125.53	91.7
																																														177.2	151.7
																																														132.2	170.56
																																														193.88	214.78
																																														193.2	234.93
																																														182.2	243.2
																																														167.2	141.7
																																														184.78	99.9
																																														132.2	231.7
																																														192.2	101.7
																																														132.2	80.27
																																														127.2	178.18
																																														162.2	166.7
																																														137.2	101.7
																																														262.2	176.7
																																														140.36	117.7
																																														132.2	179.14
																																														189.2	111.7
																																														132.2	76.7
																																														147.2	240.93
																																														187.2
																																														262.2
																																														167.2
																																														137.2
																																														122.2
																																														137.2
																																														207.2
																																														127.2
																																														127.2
																																														210.06
																																														131.54
																																														267.2
																																														129.62
																																														132.2
																																														142.2
																																														162.2
																																														177.2
																																														202.2
																																														132.2
																																														112.2
																																														135.12
																																														132.2
																																														192.2
																																														152.2
																																														137.2
																																														149.12
																																														182.97
																																														177.2
																																														192.2
																																														176.78
																																														207.2
																																														202.2
																																														192.2
																																														132.2
																																														267.2
																																														189.46
																																														177.2
																																														118.15
																																														132.2
																																														267.2
																																														137.2
																																														132.2
																																														132.2
																																														124.34
																																														122.2
																																														142.2
																																														192.2
																																														208.7
																																														187.2
																																														132.2
																																														202.2
																																														137.2
																																														194.53
																																														120.04
																																														127.2
																																														222.2
																																														187.2
																																														164.51
																																														127.2
																																														122.2
																																														132.2
																																														167.2
																																														266.38
																																														157.2
																																														177.2
																																														132.2
																																														122.2
																																														132.2
																																														267.2
																																														232.2
																																														187.2
																																														137.2
																																														132.2
																																														124.25
																																														198.2
																																														132.2
																																														127.2
																																														127.2
																																														132.2
																																														217.2
																																														182.2
																																														198.64
																																														222.2
																																														189.28
																																														127.2
																																														177.2
																																														164.7
																																														125.62
																																														137.2
																																														192.2
																																														190.23
																																														127.2
																																														127.2
																																														225.33
																																														207.2
																																														127.2
																																														192.2
																																														195.95
																																														197.2
																																														207.2
																																														132.2
																																														147.2
																																														182.2
																																														237.2
																																														228.81
																																														227.2
																																														162.2
																																														127.2
																																														213.24
																																														212.2
																																														112.2
																																														117.32
																																														197.2
																																														237.2
																																														206.78
																																														168.25
																																														197.2
																																														188.9
																																														119.3
																																														232.2
																																														142.2
																																														127.2
																																														202.2
																																														129.2
																																														150.01
																																														122.2
																																														132.2
																																														197.85
																																														225.3
																																														191.29
																																														262.99
																																														119.56
																																														107.2
																																														142.2
																																														134.57
[truncated: 44 more columns]

## Sheet: Suppl. Fig. 2a-b
								Quantification of the proportion of MUC2C-N and EatA H134R in each faction after size exclusion chromatography. Distribution was determined based on band intensity after protein gel electrophoresis.
								Figure S2a and b
								S2a	S2b
								MUC2C-N	EatA H134R
								0	0
								0	0
								0	0
								15.6612	0
								25.0165	0
								21.123	0
								21.5859	0
								16.6134	0
								0	19.34
								0	31.2403
								0	35.005
								0	14.4146
								0	0
								0	0
